# Supplementary material for: O,O′-Dimethyl (cyclo­hexyl­amido)­thio­phosphate
Source: Acta Crystallogr Sect E Struct Rep Online. 2012 Sep 8;68(Pt 10):o2891. doi: 10.1107/S160053681203766X (PMC3470243; doi:10.1107/S160053681203766X)
Supplement: Supplementary file 1 [file e-68-o2891-sup1.cif]

##############################################################################
#                                                                            #
# This CIF contains the data in a paper accepted for publication in          #
# Acta Crystallographica Section E. It conforms to the requirements of       #
# Notes for Authors for Acta Crystallographica Section E, and has been       #
# peer reviewed under the auspices of the IUCr Commission on Journals.       #
#                                                                            #
# Full details of the Crystallographic Information File format               #
# are given in the paper "The Crystallographic Information File (CIF):       #
# a New Standard Archive File for Crystallography" by S. R. Hall, F. H.      #
# Allen and I. D. Brown [Acta Cryst. (1991), A47, 655-685].                  #
#                                                                            #
# The current version of the core CIF dictionary is obtainable from          #
# ftp://ftp.iucr.org/pub/cif_core.dic.                                       #
#                                                                            #
# Software is freely available for graphical display of the structure(s)     #
# in this CIF. For information consult the CIF software page                 #
# http://www.iucr.org/resources/cif/software.                                #
#                                                                            #
# This file may be used for bona fide research purposes within the           #
# scientific community so long as proper attribution is given to the journal # 
# article from which it was obtained.                                        #
#                                                                            #
##############################################################################
data_I
_audit_creation_method     SHELXL-97
_chemical_name_systematic
;
<i>O</i>,<i>O</i>'-Dimethyl (cyclohexylamido)thiophosphate
;
_chemical_name_common
;
<i>N</i>-(Dimethoxythiophosphanoyl)cyclohexanamine
;
_chemical_formula_moiety     'C8 H18 N O2 P S'
_chemical_formula_sum     'C8 H18 N O2 P S'
_chemical_formula_iupac     'C8 H18 N O2 P S'
_chemical_formula_weight     223.26
_chemical_melting_point     ?
_symmetry_cell_setting     triclinic
_symmetry_space_group_name_H-M     'P -1'
_symmetry_space_group_name_Hall     '-P 1'
loop_
    _symmetry_equiv_pos_as_xyz
    'x, y, z'
    '-x, -y, -z'
_cell_length_a     6.5214(4)
_cell_length_b     9.2078(6)
_cell_length_c     10.5763(7)
_cell_angle_alpha     67.447(6)
_cell_angle_beta     80.212(5)
_cell_angle_gamma     78.863(5)
_cell_volume     572.24(6)
_cell_formula_units_Z     2
_cell_measurement_reflns_used     2495
_cell_measurement_theta_min     3.2032
_cell_measurement_theta_max     27.6679
_cell_measurement_temperature     120(2)
_exptl_crystal_description     prism
_exptl_crystal_colour     colourless
_exptl_crystal_size_max     0.50
_exptl_crystal_size_mid     0.50
_exptl_crystal_size_min     0.30
_exptl_crystal_density_diffrn     1.296
_exptl_crystal_density_meas     ?
_exptl_crystal_density_method     'not measured'
_exptl_crystal_F_000     240
_exptl_absorpt_coefficient_mu     0.395
_exptl_absorpt_correction_type     multi-scan
_exptl_absorpt_process_details     '(CrysAlis RED; Oxford Diffraction, 2009)'
_exptl_absorpt_correction_T_min     0.94212
_exptl_absorpt_correction_T_max     1.00000
_exptl_special_details
;
IR (KBr, cm^-1^): 3298, 2924, 2852, 1441, 1296, 1237, 1189, 1096, 1043, 926,
800, 644.
;
_diffrn_ambient_temperature     120(2)
_diffrn_radiation_type     'MoK\a'
_diffrn_radiation_wavelength     0.71073
_diffrn_radiation_source     'Enhance (Mo) X-ray Source'
_diffrn_radiation_monochromator     'graphite'
_diffrn_measurement_device_type     'Oxford Diffraction Xcalibur Sapphire2'
_diffrn_measurement_method     '\w scan'
_diffrn_detector_area_resol_mean     8.4353
_diffrn_reflns_number     3413
_diffrn_reflns_av_R_equivalents     0.0108
_diffrn_reflns_av_sigmaI/netI     0.0244
_diffrn_reflns_theta_min     3.20
_diffrn_reflns_theta_max     25.00
_diffrn_reflns_theta_full     25.00
_diffrn_measured_fraction_theta_max     0.997
_diffrn_measured_fraction_theta_full     0.997
_diffrn_reflns_limit_h_min     -6
_diffrn_reflns_limit_h_max     7
_diffrn_reflns_limit_k_min     -10
_diffrn_reflns_limit_k_max     10
_diffrn_reflns_limit_l_min     -11
_diffrn_reflns_limit_l_max     12
_diffrn_standards_number     0
_diffrn_standards_interval_count     ?
_diffrn_standards_interval_time     ?
_diffrn_standards_decay_%     ?
_refine_special_details
;
Refinement of <i>F</i>^2^ against ALL reflections. The weighted <i>R</i>-factor
<i>wR</i> and goodness of fit <i>S</i> are based on <i>F</i>^2^, conventional
<i>R</i>-factors <i>R</i> are based on <i>F</i>, with <i>F</i> set to zero for
negative <i>F</i>^2^. The threshold expression of <i>F</i>^2^ >
\s(<i>F</i>^2^) is used only for calculating <i>R</i>-factors(gt) <i>etc</i>.
and is not relevant to the choice of reflections for refinement.
<i>R</i>-factors based on <i>F</i>^2^ are statistically about twice as large
as those based on <i>F</i>, and <i>R</i>- factors based on ALL data will be
even larger.
;
_reflns_number_total     2017
_reflns_number_gt     1731
_reflns_threshold_expression     I>2\s(I)
_refine_ls_structure_factor_coef     Fsqd
_refine_ls_matrix_type     full
_refine_ls_R_factor_all     0.0311
_refine_ls_R_factor_gt     0.0250
_refine_ls_wR_factor_gt     0.0668
_refine_ls_wR_factor_ref     0.0685
_refine_ls_goodness_of_fit_ref     1.072
_refine_ls_restrained_S_all     1.043
_refine_ls_number_reflns     2017
_refine_ls_number_parameters     170
_refine_ls_number_restraints     163
_refine_ls_hydrogen_treatment     mixed
_refine_ls_weighting_scheme     calc
_refine_ls_weighting_details
                 'calc w=1/[\s^2^(Fo^2^)+(0.0424P)^2^] where P=(Fo^2^+2Fc^2^)/3'
_atom_sites_solution_hydrogens     geom
_atom_sites_solution_primary     direct
_atom_sites_solution_secondary     difmap
_refine_ls_shift/su_max     0.000
_refine_ls_shift/su_mean     0.000
_refine_diff_density_max     0.210
_refine_diff_density_min     -0.327
_refine_ls_extinction_method     none
_refine_ls_extinction_coef     ?
loop_
    _atom_type_symbol
    _atom_type_description
    _atom_type_scat_dispersion_real
    _atom_type_scat_dispersion_imag
    _atom_type_scat_source
    'C' 'C' 0.0033 0.0016
                         'International Tables Vol C Tables 4.2.6.8 and 6.1.1.4'
    'H' 'H' 0.0000 0.0000
                         'International Tables Vol C Tables 4.2.6.8 and 6.1.1.4'
    'N' 'N' 0.0061 0.0033
                         'International Tables Vol C Tables 4.2.6.8 and 6.1.1.4'
    'O' 'O' 0.0106 0.0060
                         'International Tables Vol C Tables 4.2.6.8 and 6.1.1.4'
    'P' 'P' 0.1023 0.0942
                         'International Tables Vol C Tables 4.2.6.8 and 6.1.1.4'
    'S' 'S' 0.1246 0.1234
                         'International Tables Vol C Tables 4.2.6.8 and 6.1.1.4'
_computing_data_collection     'CrysAlis CCD (Oxford Diffraction, 2009)'
_computing_cell_refinement     'CrysAlis CCD (Oxford Diffraction, 2009)'
_computing_data_reduction     'CrysAlis RED (Oxford Diffraction, 2009)'
_computing_structure_solution     'SIR92 (Altomare <i>et al.</i>, 1993)'
_computing_structure_refinement     'SHELXL97 (Sheldrick, 2008)'
_computing_molecular_graphics     'Mercury (Macrae <i>et al.</i>, 2008)'
_computing_publication_material
             'SHELXTL (Sheldrick, 2008) and enCIFer (Allen <i>et al.</i>, 2004)'
loop_
    _atom_site_type_symbol
    _atom_site_label
    _atom_site_fract_x
    _atom_site_fract_y
    _atom_site_fract_z
    _atom_site_U_iso_or_equiv
    _atom_site_adp_type
    _atom_site_calc_flag
    _atom_site_refinement_flags
    _atom_site_occupancy
    _atom_site_symmetry_multiplicity
    _atom_site_disorder_assembly
    _atom_site_disorder_group
    S S1 0.70121(6) -0.24913(4) 0.59384(4) 0.02256(13) Uani d . 1 1 . .
    P P1 0.79402(5) -0.18144(4) 0.39881(4) 0.01557(12) Uani d . 1 1 A .
    O O1 0.71651(15) -0.27186(11) 0.31916(10) 0.0220(3) Uani d . 1 1 . .
    O O2 1.03994(14) -0.21705(11) 0.36207(10) 0.0185(2) Uani d . 1 1 . .
    N N1 0.7238(2) 0.00511(14) 0.31544(13) 0.0186(3) Uani d . 1 1 . .
    C C1 0.7583(3) -0.44339(18) 0.36569(19) 0.0353(4) Uani d . 1 1 . .
    H H1B 0.6703 -0.4816 0.3219 0.053 Uiso calc R 1 1 . .
    H H1C 0.7260 -0.4884 0.4659 0.053 Uiso calc R 1 1 . .
    H H1D 0.9068 -0.4763 0.3407 0.053 Uiso calc R 1 1 . .
    C C2 1.1800(2) -0.15705(18) 0.41653(17) 0.0270(4) Uani d . 1 1 . .
    H H2A 1.3260 -0.1927 0.3884 0.041 Uiso calc R 1 1 . .
    H H2B 1.1550 -0.1971 0.5173 0.041 Uiso calc R 1 1 . .
    H H2C 1.1541 -0.0407 0.3809 0.041 Uiso calc R 1 1 . .
    C C3A 0.7713(2) 0.08687(16) 0.16597(15) 0.0193(3) Uani d D 1 1 A 1
    H H3A 0.8465 0.0061 0.1261 0.023 Uiso calc PR 0.528(5) 1 B 1
    C C4A 0.5781(5) 0.1703(6) 0.0909(3) 0.0248(9) Uani d PDU 0.528(5) 1 A 1
    H H4A1 0.4971 0.2458 0.1332 0.030 Uiso calc PR 0.528(5) 1 B 1
    H H4A2 0.4873 0.0906 0.1020 0.030 Uiso calc PR 0.528(5) 1 B 1
    C C5A 0.6336(6) 0.2606(7) -0.0631(4) 0.0305(12) Uani d PDU 0.528(5) 1 A 1
    H H5A1 0.7026 0.1841 -0.1076 0.037 Uiso calc PR 0.528(5) 1 B 1
    H H5A2 0.5031 0.3161 -0.1064 0.037 Uiso calc PR 0.528(5) 1 B 1
    C C6A 0.7785(8) 0.3804(5) -0.0864(4) 0.0309(11) Uani d PDU 0.528(5) 1 A 1
    H H6A1 0.7043 0.4631 -0.0501 0.037 Uiso calc PR 0.528(5) 1 B 1
    H H6A2 0.8168 0.4328 -0.1865 0.037 Uiso calc PR 0.528(5) 1 B 1
    C C7A 0.9772(7) 0.3018(4) -0.0158(4) 0.0251(9) Uani d PDU 0.528(5) 1 A 1
    H H7A1 1.0658 0.3835 -0.0290 0.030 Uiso calc PR 0.528(5) 1 B 1
    H H7A2 1.0585 0.2260 -0.0578 0.030 Uiso calc PR 0.528(5) 1 B 1
    C C8A 0.9216(7) 0.2137(5) 0.1383(4) 0.0235(9) Uani d PDU 0.528(5) 1 A 1
    H H8A1 0.8522 0.2914 0.1814 0.028 Uiso calc PR 0.528(5) 1 B 1
    H H8A2 1.0524 0.1596 0.1818 0.028 Uiso calc PR 0.528(5) 1 B 1
    H H3B 0.8963 0.0240 0.1326 0.023 Uiso calc PR 0.472(5) 1 B 2
    C C4B 0.5791(6) 0.0888(6) 0.0963(4) 0.0202(9) Uani d PDU 0.472(5) 1 A 2
    H H4B1 0.5555 -0.0214 0.1169 0.024 Uiso calc PR 0.472(5) 1 B 2
    H H4B2 0.4515 0.1442 0.1329 0.024 Uiso calc PR 0.472(5) 1 B 2
    C C5B 0.6199(7) 0.1738(6) -0.0588(4) 0.0237(10) Uani d PDU 0.472(5) 1 A 2
    H H5B1 0.7365 0.1106 -0.0964 0.028 Uiso calc PR 0.472(5) 1 B 2
    H H5B2 0.4929 0.1831 -0.1025 0.028 Uiso calc PR 0.472(5) 1 B 2
    C C6B 0.6762(10) 0.3388(6) -0.0932(5) 0.0257(12) Uani d PDU 0.472(5) 1 A 2
    H H6B1 0.7101 0.3888 -0.1940 0.031 Uiso calc PR 0.472(5) 1 B 2
    H H6B2 0.5536 0.4057 -0.0646 0.031 Uiso calc PR 0.472(5) 1 B 2
    C C7B 0.8621(10) 0.3311(6) -0.0215(5) 0.0299(11) Uani d PDU 0.472(5) 1 A 2
    H H7B1 0.8908 0.4402 -0.0426 0.036 Uiso calc PR 0.472(5) 1 B 2
    H H7B2 0.9880 0.2730 -0.0569 0.036 Uiso calc PR 0.472(5) 1 B 2
    C C8B 0.8214(9) 0.2479(5) 0.1350(4) 0.0250(10) Uani d PDU 0.472(5) 1 A 2
    H H8B1 0.9475 0.2403 0.1789 0.030 Uiso calc PR 0.472(5) 1 B 2
    H H8B2 0.7026 0.3100 0.1722 0.030 Uiso calc PR 0.472(5) 1 B 2
    H H1N 0.634(2) 0.0509(18) 0.3521(16) 0.021(4) Uiso d . 1 1 . .
loop_
    _atom_site_aniso_label
    _atom_site_aniso_U_11
    _atom_site_aniso_U_22
    _atom_site_aniso_U_33
    _atom_site_aniso_U_12
    _atom_site_aniso_U_13
    _atom_site_aniso_U_23
    S1 0.0223(2) 0.0192(2) 0.0187(2) 0.00165(15) 0.00233(15) -0.00272(16)
    P1 0.0129(2) 0.0147(2) 0.0178(2) 0.00016(14) -0.00189(15) -0.00541(16)
    O1 0.0211(5) 0.0169(5) 0.0302(6) 0.0007(4) -0.0100(5) -0.0095(5)
    O2 0.0130(5) 0.0207(5) 0.0226(6) -0.0006(4) -0.0017(4) -0.0097(4)
    N1 0.0186(6) 0.0164(7) 0.0174(7) 0.0025(5) 0.0009(5) -0.0060(5)
    C1 0.0376(10) 0.0200(9) 0.0541(12) 0.0017(7) -0.0183(9) -0.0170(8)
    C2 0.0171(8) 0.0286(9) 0.0380(10) -0.0048(6) -0.0065(7) -0.0126(8)
    C3A 0.0214(8) 0.0181(8) 0.0163(8) 0.0006(6) -0.0008(6) -0.0059(6)
    C4A 0.0235(16) 0.030(2) 0.0192(16) -0.0038(17) -0.0037(12) -0.0069(17)
    C5A 0.026(2) 0.044(4) 0.0176(19) -0.005(3) -0.0063(15) -0.005(2)
    C6A 0.031(3) 0.026(2) 0.023(2) -0.0014(19) 0.0021(18) 0.0004(16)
    C7A 0.027(2) 0.0221(18) 0.0242(18) -0.0088(17) 0.0028(18) -0.0068(14)
    C8A 0.026(2) 0.021(2) 0.0226(17) -0.0055(17) -0.0026(18) -0.0059(14)
    C3B 0.0214(8) 0.0181(8) 0.0163(8) 0.0006(6) -0.0008(6) -0.0059(6)
    C4B 0.0229(17) 0.017(2) 0.0189(18) -0.0018(18) -0.0045(13) -0.0045(17)
    C5B 0.031(2) 0.021(2) 0.0209(18) -0.0037(18) -0.0053(14) -0.0081(18)
    C6B 0.038(3) 0.017(3) 0.018(2) -0.005(2) -0.003(2) -0.0017(19)
    C7B 0.037(3) 0.024(2) 0.028(2) -0.015(2) -0.004(2) -0.0028(18)
    C8B 0.031(3) 0.021(2) 0.0230(19) -0.007(2) -0.006(2) -0.0051(16)
_geom_special_details
;
All e.s.d.'s (except the e.s.d. in the dihedral angle between two l.s. planes)
are estimated using the full covariance matrix. The cell e.s.d.'s are taken
into account individually in the estimation of e.s.d.'s in distances, angles
and torsion angles; correlations between e.s.d.'s in cell parameters are only
used when they are defined by crystal symmetry. An approximate (isotropic)
treatment of cell e.s.d.'s is used for estimating e.s.d.'s involving l.s.
planes.
;
loop_
    _geom_bond_atom_site_label_1
    _geom_bond_atom_site_label_2
    _geom_bond_site_symmetry_2
    _geom_bond_distance
    _geom_bond_publ_flag
    S1 P1 . 1.9351(5) ?
    P1 O1 . 1.5823(10) ?
    P1 O2 . 1.5853(9) ?
    P1 N1 . 1.6153(12) ?
    O1 C1 . 1.4471(18) ?
    O2 C2 . 1.4456(17) ?
    N1 C3A . 1.4739(18) ?
    N1 H1N . 0.791(16) ?
    C1 H1B . 0.9800 ?
    C1 H1C . 0.9800 ?
    C1 H1D . 0.9800 ?
    C2 H2A . 0.9800 ?
    C2 H2B . 0.9800 ?
    C2 H2C . 0.9800 ?
    C3A C4A . 1.519(4) ?
    C3A C8A . 1.578(4) ?
    C3A H3A . 1.0000 ?
    C4A C5A . 1.533(5) ?
    C4A H4A1 . 0.9900 ?
    C4A H4A2 . 0.9900 ?
    C5A C6A . 1.512(6) ?
    C5A H5A1 . 0.9900 ?
    C5A H5A2 . 0.9900 ?
    C6A C7A . 1.521(5) ?
    C6A H6A1 . 0.9900 ?
    C6A H6A2 . 0.9900 ?
    C7A C8A . 1.531(5) ?
    C7A H7A1 . 0.9900 ?
    C7A H7A2 . 0.9900 ?
    C8A H8A1 . 0.9900 ?
    C8A H8A2 . 0.9900 ?
    C4B C5B . 1.523(5) ?
    C4B H4B1 . 0.9900 ?
    C4B H4B2 . 0.9900 ?
    C5B C6B . 1.523(5) ?
    C5B H5B1 . 0.9900 ?
    C5B H5B2 . 0.9900 ?
    C6B C7B . 1.513(6) ?
    C6B H6B1 . 0.9900 ?
    C6B H6B2 . 0.9900 ?
    C7B C8B . 1.534(6) ?
    C7B H7B1 . 0.9900 ?
    C7B H7B2 . 0.9900 ?
    C8B H8B1 . 0.9900 ?
    C8B H8B2 . 0.9900 ?
loop_
    _geom_angle_atom_site_label_1
    _geom_angle_atom_site_label_2
    _geom_angle_atom_site_label_3
    _geom_angle_site_symmetry_1
    _geom_angle_site_symmetry_3
    _geom_angle
    _geom_angle_publ_flag
    O1 P1 O2 . . 99.23(5) ?
    O1 P1 N1 . . 105.48(6) ?
    O2 P1 N1 . . 107.01(6) ?
    O1 P1 S1 . . 115.17(4) ?
    O2 P1 S1 . . 114.80(4) ?
    N1 P1 S1 . . 113.73(5) ?
    C1 O1 P1 . . 120.01(9) ?
    C2 O2 P1 . . 119.12(9) ?
    C3A N1 P1 . . 124.89(10) ?
    C3A N1 H1N . . 115.6(11) ?
    P1 N1 H1N . . 117.5(11) ?
    O1 C1 H1B . . 109.5 ?
    O1 C1 H1C . . 109.5 ?
    H1B C1 H1C . . 109.5 ?
    O1 C1 H1D . . 109.5 ?
    H1B C1 H1D . . 109.5 ?
    H1C C1 H1D . . 109.5 ?
    O2 C2 H2A . . 109.5 ?
    O2 C2 H2B . . 109.5 ?
    H2A C2 H2B . . 109.5 ?
    O2 C2 H2C . . 109.5 ?
    H2A C2 H2C . . 109.5 ?
    H2B C2 H2C . . 109.5 ?
    N1 C3A C4A . . 113.92(16) ?
    N1 C3A C8A . . 109.76(17) ?
    C4A C3A C8A . . 108.4(2) ?
    N1 C3A H3A . . 108.2 ?
    C4A C3A H3A . . 108.2 ?
    C8A C3A H3A . . 108.2 ?
    C3A C4A C5A . . 112.6(3) ?
    C3A C4A H4A1 . . 109.1 ?
    C5A C4A H4A1 . . 109.1 ?
    C3A C4A H4A2 . . 109.1 ?
    C5A C4A H4A2 . . 109.1 ?
    H4A1 C4A H4A2 . . 107.8 ?
    C6A C5A C4A . . 111.4(3) ?
    C6A C5A H5A1 . . 109.3 ?
    C4A C5A H5A1 . . 109.3 ?
    C6A C5A H5A2 . . 109.3 ?
    C4A C5A H5A2 . . 109.3 ?
    H5A1 C5A H5A2 . . 108.0 ?
    C5A C6A C7A . . 111.3(3) ?
    C5A C6A H6A1 . . 109.4 ?
    C7A C6A H6A1 . . 109.4 ?
    C5A C6A H6A2 . . 109.4 ?
    C7A C6A H6A2 . . 109.4 ?
    H6A1 C6A H6A2 . . 108.0 ?
    C6A C7A C8A . . 110.4(3) ?
    C6A C7A H7A1 . . 109.6 ?
    C8A C7A H7A1 . . 109.6 ?
    C6A C7A H7A2 . . 109.6 ?
    C8A C7A H7A2 . . 109.6 ?
    H7A1 C7A H7A2 . . 108.1 ?
    C7A C8A C3A . . 112.0(3) ?
    C7A C8A H8A1 . . 109.2 ?
    C3A C8A H8A1 . . 109.2 ?
    C7A C8A H8A2 . . 109.2 ?
    C3A C8A H8A2 . . 109.2 ?
    H8A1 C8A H8A2 . . 107.9 ?
    C5B C4B H4B1 . . 109.8 ?
    C5B C4B H4B2 . . 109.8 ?
    H4B1 C4B H4B2 . . 108.3 ?
    C6B C5B C4B . . 111.1(3) ?
    C6B C5B H5B1 . . 109.4 ?
    C4B C5B H5B1 . . 109.4 ?
    C6B C5B H5B2 . . 109.4 ?
    C4B C5B H5B2 . . 109.4 ?
    H5B1 C5B H5B2 . . 108.0 ?
    C7B C6B C5B . . 111.3(4) ?
    C7B C6B H6B1 . . 109.4 ?
    C5B C6B H6B1 . . 109.4 ?
    C7B C6B H6B2 . . 109.4 ?
    C5B C6B H6B2 . . 109.4 ?
    H6B1 C6B H6B2 . . 108.0 ?
    C6B C7B C8B . . 111.5(4) ?
    C6B C7B H7B1 . . 109.3 ?
    C8B C7B H7B1 . . 109.3 ?
    C6B C7B H7B2 . . 109.3 ?
    C8B C7B H7B2 . . 109.3 ?
    H7B1 C7B H7B2 . . 108.0 ?
    C7B C8B H8B1 . . 109.8 ?
    C7B C8B H8B2 . . 109.8 ?
    H8B1 C8B H8B2 . . 108.3 ?
loop_
    _geom_hbond_atom_site_label_D
    _geom_hbond_atom_site_label_H
    _geom_hbond_atom_site_label_A
    _geom_hbond_site_symmetry_A
    _geom_hbond_distance_DH
    _geom_hbond_distance_HA
    _geom_hbond_distance_DA
    _geom_hbond_angle_DHA
    N1 H1N S1 2_656 0.791(16) 2.695(17) 3.4633(13) 164.3(14)
_iucr_refine_instructions_details
;
TITL    fk18 in P-1
CELL 0.71073   6.5214   9.2078  10.5763  67.447  80.212  78.863
ZERR    2.00   0.0004   0.0006   0.0007   0.006   0.005   0.005
LATT  1
SFAC    C   H   N   O   P   S
UNIT    16   36  2   4   2   2
MERG    2
L.S.    40
BOND $H
FMAP    2
PLAN    25
temp -153
size 0.3 0.5 0.5
omit 0 50
eqiv $1 -x+1, -y, -z+1
htab  N1 S1_$1
acta
EXYZ C3A C3B
EADP C3A C3B
simu 0.015 C4a > C8b
delu 0.008 C4a > C8b
WGHT    0.042400
FVAR       0.96568   0.52808
S1    6    0.701212   -0.249127    0.593839    11.00000    0.02229    0.01918 =
         0.01875   -0.00272    0.00233    0.00165
P1    5    0.794017   -0.181435    0.398805    11.00000    0.01288    0.01473 =
         0.01785   -0.00541   -0.00189    0.00016
O1    4    0.716514   -0.271858    0.319161    11.00000    0.02111    0.01688 =
         0.03021   -0.00951   -0.00996    0.00073
O2    4    1.039942   -0.217047    0.362067    11.00000    0.01300    0.02069 =
         0.02257   -0.00971   -0.00175   -0.00056
N1    3    0.723797    0.005114    0.315439    11.00000    0.01861    0.01641 =
         0.01745   -0.00599    0.00091    0.00250
C1    1    0.758259   -0.443390    0.365689    11.00000    0.03760    0.01998 =
         0.05409   -0.01697   -0.01832    0.00166
AFIX 137
H1B   2    0.670271   -0.481592    0.321925    11.00000   -1.50000
H1C   2    0.726022   -0.488422    0.465909    11.00000   -1.50000
H1D   2    0.906754   -0.476320    0.340744    11.00000   -1.50000
AFIX   0
C2    1    1.180034   -0.157046    0.416533    11.00000    0.01714    0.02857 =
         0.03801   -0.01264   -0.00654   -0.00478
AFIX 137
H2A   2    1.326014   -0.192687    0.388406    11.00000   -1.50000
H2B   2    1.155006   -0.197083    0.517265    11.00000   -1.50000
H2C   2    1.154052   -0.040694    0.380853    11.00000   -1.50000
AFIX   0
part 1
C3A   1    0.771297    0.086869    0.165967    11.00000    0.02135    0.01812 =
         0.01627   -0.00594   -0.00084    0.00064
AFIX  13
H3A   2    0.846550    0.006148    0.126115    21.00000   -1.20000
AFIX   0
C4A   1    0.578054    0.170290    0.090880    21.00000    0.02354    0.03039 =
         0.01918   -0.00688   -0.00366   -0.00378
AFIX  23
H4A1  2    0.497080    0.245827    0.133245    21.00000   -1.20000
H4A2  2    0.487349    0.090574    0.102044    21.00000   -1.20000
AFIX   0
C5A   1    0.633633    0.260609   -0.063085    21.00000    0.02601    0.04394 =
         0.01757   -0.00495   -0.00627   -0.00542
AFIX  23
H5A1  2    0.702603    0.184103   -0.107591    21.00000   -1.20000
H5A2  2    0.503101    0.316084   -0.106351    21.00000   -1.20000
AFIX   0
C6A   1    0.778499    0.380413   -0.086415    21.00000    0.03132    0.02624 =
         0.02346    0.00035    0.00207   -0.00139
AFIX  23
H6A1  2    0.704287    0.463129   -0.050142    21.00000   -1.20000
H6A2  2    0.816792    0.432779   -0.186479    21.00000   -1.20000
AFIX   0
C7A   1    0.977190    0.301776   -0.015835    21.00000    0.02749    0.02215 =
         0.02421   -0.00676    0.00285   -0.00875
AFIX  23
H7A1  2    1.065844    0.383496   -0.029013    21.00000   -1.20000
H7A2  2    1.058455    0.225991   -0.057844    21.00000   -1.20000
AFIX   0
C8A   1    0.921590    0.213655    0.138281    21.00000    0.02617    0.02104 =
         0.02256   -0.00594   -0.00257   -0.00554
AFIX  23
H8A1  2    0.852176    0.291416    0.181363    21.00000   -1.20000
H8A2  2    1.052355    0.159617    0.181753    21.00000   -1.20000
AFIX   0
part 2
same C3a > C8a
C3B   1    0.771297    0.086869    0.165967    10.00000    0.02135    0.01812 =
         0.01627   -0.00594   -0.00084    0.00064
AFIX  13
H3B   2    0.896263    0.024037    0.132610   -21.00000   -1.20000
AFIX   0
C4B   1    0.579084    0.088797    0.096309   -21.00000    0.02294    0.01736 =
         0.01893   -0.00448   -0.00451   -0.00185
AFIX  23
H4B1  2    0.555519   -0.021399    0.116865   -21.00000   -1.20000
H4B2  2    0.451523    0.144240    0.132865   -21.00000   -1.20000
AFIX   0
C5B   1    0.619898    0.173815   -0.058753   -21.00000    0.03081    0.02102 =
         0.02087   -0.00813   -0.00533   -0.00372
AFIX  23
H5B1  2    0.736514    0.110557   -0.096412   -21.00000   -1.20000
H5B2  2    0.492865    0.183095   -0.102481   -21.00000   -1.20000
AFIX   0
C6B   1    0.676153    0.338826   -0.093233   -21.00000    0.03815    0.01732 =
         0.01791   -0.00169   -0.00315   -0.00486
AFIX  23
H6B1  2    0.710063    0.388783   -0.194037   -21.00000   -1.20000
H6B2  2    0.553648    0.405742   -0.064623   -21.00000   -1.20000
AFIX   0
C7B   1    0.862098    0.331141   -0.021488   -21.00000    0.03684    0.02357 =
         0.02829   -0.00277   -0.00415   -0.01548
AFIX  23
H7B1  2    0.890795    0.440222   -0.042593   -21.00000   -1.20000
H7B2  2    0.987960    0.272963   -0.056860   -21.00000   -1.20000
AFIX   0
C8B   1    0.821412    0.247876    0.134977   -21.00000    0.03090    0.02119 =
         0.02305   -0.00508   -0.00567   -0.00743
AFIX  23
H8B1  2    0.947524    0.240312    0.178909   -21.00000   -1.20000
H8B2  2    0.702646    0.310009    0.172201   -21.00000   -1.20000
AFIX   0
part 0
H1N   2    0.633609    0.050912    0.352118    11.00000    0.02093
HKLF      4
REM     fk18 in P-1
REM R1 =  0.0250 for   1731 Fo > 4sig(Fo)  and  0.0311 for all   2017 data
REM    170 parameters refined using    163 restraints
END
WGHT      0.0426      0.0000
REM Highest difference peak  0.210,  deepest hole -0.327,  1-sigma level  0.045
Q1    1   0.7814 -0.2120  0.4976  11.00000  0.05    0.21
Q2    1   0.8364  0.1494  0.1623  11.00000  0.05    0.20
Q3    1   0.7480 -0.4581  0.2626  11.00000  0.05    0.19
Q4    1   0.7300 -0.0852  0.3430  11.00000  0.05    0.18
Q5    1   1.1036 -0.2009  0.3941  11.00000  0.05    0.17
Q6    1   1.2299 -0.2237  0.4827  11.00000  0.05    0.16
Q7    1   1.1246 -0.0834  0.4559  11.00000  0.05    0.15
Q8    1   0.7639 -0.2204  0.3237  11.00000  0.05    0.14
Q9    1   0.6303 -0.2977  0.3356  11.00000  0.05    0.14
Q10   1   0.7403 -0.3502  0.3489  11.00000  0.05    0.14
Q11   1   1.3070 -0.1366  0.3397  11.00000  0.05    0.13
Q12   1   0.8228 -0.1659  0.5792  11.00000  0.05    0.13
Q13   1   0.8770 -0.4932  0.4075  11.00000  0.05    0.13
Q14   1   0.9696 -0.1516  0.3247  11.00000  0.05    0.12
Q15   1   1.2345  0.3194  0.0047  11.00000  0.05    0.12
Q16   1   0.7616 -0.2568  0.2573  11.00000  0.05    0.12
Q17   1   0.7478  0.0490  0.2395  11.00000  0.05    0.12
Q18   1   0.6478 -0.2155  0.2698  11.00000  0.05    0.11
Q19   1   0.9531 -0.1315  0.5551  11.00000  0.05    0.11
Q20   1   0.6406 -0.5028  0.3998  11.00000  0.05    0.11
Q21   1   0.7194  0.0403  0.3458  11.00000  0.05    0.11
Q22   1   0.6657  0.1231  0.1327  11.00000  0.05    0.11
Q23   1   0.9426 -0.2159  0.4036  11.00000  0.05    0.11
Q24   1   0.9327  0.2743  0.0665  11.00000  0.05    0.11
Q25   1   0.9587 -0.2639  0.4122  11.00000  0.05    0.11
;
data_global
_journal_date_recd_electronic     2012-08-05
_journal_date_accepted     2012-09-01
_journal_name_full     'Acta Crystallographica, Section E'
_journal_year     2012
_journal_volume     68
_journal_issue     10
_journal_page_first     o2891
_journal_page_last     o2891
_journal_paper_category     QO
_journal_paper_doi     10.1107/S160053681203766X
_journal_coeditor_code     LH5513
_publ_contact_author_name     'Fahimeh Sabbaghi'
_publ_contact_author_address
;
Department of Chemistry, Zanjan Branch, Islamic Azad University, Zanjan, Iran
;
_publ_contact_author_email     fahimeh_sabbaghi@yahoo.com
_publ_contact_author_fax     '(+98)-241-4270156'
_publ_contact_author_phone     '(+98)-241-4270156'
_publ_section_title
;
<i>O</i>,<i>O</i>'-Dimethyl (cyclohexylamido)thiophosphate
;
loop_
    _publ_author_name
    _publ_author_address
    'Sabbaghi, Fahimeh'
;
Department of Chemistry, Zanjan Branch, Islamic Azad University, Zanjan, Iran
;
    'Pourayoubi, Mehrdad'
;
Department of Chemistry, Ferdowsi University of Mashhad, Mashhad, Iran
;
    'Ne\<cas, Marek'
;
Department of Chemistry, Faculty of Science, Masaryk University, Kotlarska 2,
Brno CZ-61137, Czech Republic
;
