# Supplementary material for: O,O′-Dimethyl (cyclo­hexyl­amido)­thio­phosphate
Source: Acta Crystallogr Sect E Struct Rep Online. 2012 Sep 8;68(Pt 10):o2891. doi: 10.1107/S160053681203766X (PMC3470243; doi:10.1107/S160053681203766X)
Supplement: Supplementary file 2 [file e-68-o2891-Isup2.hkl]

# 
# h,k,l, Fc-squared, Fo-squared, sigma(Fo-squared) and status flag 
# 
data_I
_shelx_title '    fk18 in P-1' 
_shelx_refln_list_code          4 
_shelx_F_calc_maximum       82.68 
_exptl_crystal_F_000       240.00 
_reflns_d_resolution_high  0.8409 
 
loop_ 
 _symmetry_equiv_pos_as_xyz 
 'x, y, z' 
 '-x, -y, -z' 
 
_cell_length_a     6.5214 
_cell_length_b     9.2078 
_cell_length_c    10.5763 
_cell_angle_alpha  67.447 
_cell_angle_beta   80.212 
_cell_angle_gamma  78.863 
 
_shelx_F_squared_multiplier     1.000 
 
loop_ 
 _refln_index_h 
 _refln_index_k 
 _refln_index_l 
 _refln_F_squared_calc 
 _refln_F_squared_meas 
 _refln_F_squared_sigma 
 _refln_observed_status 
   1   0   0      159.34      176.38      2.67 o 
   2   0   0     4569.58     4304.39     17.86 o 
   3   0   0      119.25      122.07      2.27 o 
   4   0   0      625.83      639.27     11.47 o 
   5   0   0       14.01       17.15      3.10 o 
   6   0   0        0.14        0.45      2.47 o 
   7   0   0        0.02        0.00      3.31 o 
  -7   1   0        0.33        1.12      2.77 o 
  -6   1   0      147.14      129.04      6.46 o 
  -5   1   0       98.16       97.58      5.30 o 
  -4   1   0       79.57       78.22      2.19 o 
  -3   1   0     2263.51     2291.58      9.42 o 
  -2   1   0      515.17      544.80      2.77 o 
  -1   1   0      184.96      205.49      3.22 o 
   1   1   0      367.77      416.83      2.51 o 
   2   1   0       75.93       91.09      2.03 o 
   3   1   0     1258.36     1313.10      8.91 o 
   4   1   0        6.09        5.02      1.17 o 
   5   1   0       23.61       18.44      3.23 o 
   6   1   0       83.75       78.39      5.14 o 
   7   1   0       18.59       17.80      3.96 o 
  -7   2   0        5.00        8.45      2.78 o 
  -6   2   0       10.79        6.57      2.58 o 
  -5   2   0        1.83        3.07      1.82 o 
  -4   2   0      133.23      136.13      2.96 o 
  -3   2   0      502.70      538.54      3.55 o 
  -2   2   0      324.34      323.13      3.09 o 
  -1   2   0      294.23      321.91      2.28 o 
   0   2   0     5028.40     4823.53     11.23 o 
   1   2   0       43.32       42.52      1.05 o 
   2   2   0        3.39        3.27      0.67 o 
   3   2   0       58.33       71.37      1.61 o 
   4   2   0        0.02        1.03      1.07 o 
   5   2   0       32.00       27.63      3.22 o 
   6   2   0      167.28      164.75      7.06 o 
   7   2   0       14.00       11.88      3.46 o 
  -6   3   0      117.01      116.00      4.63 o 
  -5   3   0      399.38      397.69      7.30 o 
  -4   3   0       43.72       39.28      1.99 o 
  -3   3   0     1677.10     1644.87      6.56 o 
  -2   3   0      387.65      374.40      3.80 o 
  -1   3   0     1812.24     1826.98      4.71 o 
   0   3   0      608.70      610.61      3.08 o 
   1   3   0      645.02      679.56      3.53 o 
   2   3   0      205.75      220.52      2.20 o 
   3   3   0      125.13      136.70      2.06 o 
   4   3   0        4.65        4.07      1.41 o 
   5   3   0      338.05      342.21      6.17 o 
   6   3   0      162.50      161.67      4.90 o 
   7   3   0      181.54      186.96      5.77 o 
  -6   4   0       52.86       58.07      3.71 o 
  -5   4   0      453.22      462.54     11.21 o 
  -4   4   0      506.45      504.04      6.02 o 
  -3   4   0     1705.55     1664.76     11.89 o 
  -2   4   0      412.35      419.26      4.37 o 
  -1   4   0      351.31      362.60      3.50 o 
   0   4   0     1113.67     1161.33      4.85 o 
   1   4   0      414.94      450.89      3.73 o 
   2   4   0       35.33       36.90      0.92 o 
   3   4   0       83.78       79.20      1.96 o 
   4   4   0       33.11       29.31      1.90 o 
   5   4   0      314.44      307.51      7.29 o 
   6   4   0       95.21       98.22      6.10 o 
   7   4   0       84.89       79.95      5.99 o 
  -6   5   0      242.96      242.55      6.96 o 
  -5   5   0       40.81       40.06      3.08 o 
  -4   5   0      372.10      372.26      5.53 o 
  -3   5   0      259.76      267.63      5.98 o 
  -2   5   0      488.23      460.20      9.29 o 
  -1   5   0      684.57      708.64      9.51 o 
   0   5   0      377.60      368.53      5.14 o 
   1   5   0       72.27       74.61      1.75 o 
   2   5   0       91.87       97.56      2.24 o 
   3   5   0       20.21       22.63      2.70 o 
   4   5   0       92.85       90.28      4.90 o 
   5   5   0      102.71      109.55      5.79 o 
   6   5   0      255.31      267.46      9.55 o 
   7   5   0       76.50       75.18      6.03 o 
  -5   6   0       97.39       99.01      6.34 o 
  -4   6   0      178.25      180.76      8.63 o 
  -3   6   0      345.99      340.89      9.23 o 
  -2   6   0       21.91       20.60      3.07 o 
  -1   6   0        7.18        6.75      1.64 o 
   0   6   0        9.96       11.76      1.65 o 
   1   6   0       90.95       93.71      3.23 o 
   2   6   0        0.26        0.40      1.51 o 
   3   6   0      225.41      227.24      7.16 o 
   4   6   0       51.16       44.91      3.97 o 
   5   6   0      433.08      432.50     11.18 o 
   6   6   0        3.03        2.03      2.70 o 
  -4   7   0      314.70      324.22     10.19 o 
  -3   7   0        3.88        1.67      2.88 o 
  -2   7   0       46.92       62.32      4.78 o 
  -1   7   0       36.12       34.63      2.41 o 
   0   7   0        0.19        0.08      1.58 o 
   1   7   0       17.46       19.47      2.11 o 
   2   7   0      514.09      478.94     12.22 o 
   3   7   0       20.96       18.45      2.86 o 
   4   7   0      519.90      513.71     11.96 o 
   5   7   0       43.51       41.38      4.50 o 
   6   7   0      282.39      286.02     10.46 o 
  -3   8   0      162.84      176.42      8.16 o 
  -2   8   0        1.47        0.27      3.23 o 
  -1   8   0        0.10        1.71      2.86 o 
   0   8   0        0.03        0.00      2.66 o 
   1   8   0      191.18      166.65      4.90 o 
   2   8   0       47.76       46.81      2.83 o 
   3   8   0      250.14      245.62      8.32 o 
   4   8   0        9.09       10.20      3.22 o 
   5   8   0      490.71      517.19     13.49 o 
  -2   9   0       11.15       11.16      3.56 o 
  -1   9   0       28.69       25.06      4.38 o 
   0   9   0        6.67        5.81      3.17 o 
   1   9   0        0.08        0.41      2.48 o 
   2   9   0      224.61      226.64      5.97 o 
   3   9   0       23.41       23.54      4.14 o 
   4   9   0      171.34      171.17      7.97 o 
   0  10   0       10.87       10.11      2.99 o 
   1  10   0      134.49      136.13      7.43 o 
   2  10   0      142.88      139.54      7.74 o 
  -3  -9   1       38.24       38.71      4.69 o 
  -2  -9   1      267.99      268.26      6.85 o 
  -1  -9   1       21.15       21.12      2.66 o 
   0  -9   1       90.49       88.55      6.26 o 
   1  -9   1        0.01        0.00      3.18 o 
  -5  -8   1      226.15      225.34      9.24 o 
  -4  -8   1        3.30        1.00      2.96 o 
  -3  -8   1      214.45      225.12      8.47 o 
  -2  -8   1       18.20       17.34      2.20 o 
  -1  -8   1      207.12      199.20      5.41 o 
   0  -8   1       51.07       41.44      2.96 o 
   1  -8   1        4.78        4.55      3.28 o 
   2  -8   1       20.88       16.99      3.72 o 
   3  -8   1       24.71       30.31      4.54 o 
  -5  -7   1       12.65        7.94      3.42 o 
  -4  -7   1      478.16      496.46     12.19 o 
  -3  -7   1      168.12      156.02      6.80 o 
  -2  -7   1      967.78      923.45     10.55 o 
  -1  -7   1       27.19       25.96      2.34 o 
   0  -7   1      339.80      312.71      6.13 o 
   1  -7   1       69.21       59.42      3.11 o 
   2  -7   1       46.20       44.26      4.12 o 
   3  -7   1        0.10        0.00      3.08 o 
   4  -7   1      166.14      189.52      8.06 o 
  -6  -6   1        6.60        3.97      3.38 o 
  -5  -6   1      687.47      670.05     14.33 o 
  -4  -6   1      186.90      186.84      7.26 o 
  -3  -6   1      451.21      441.19     10.18 o 
  -2  -6   1       18.57       17.35      1.88 o 
  -1  -6   1      220.86      218.29      4.78 o 
   0  -6   1        0.58        1.03      1.55 o 
   1  -6   1       23.51       25.77      2.13 o 
   2  -6   1       37.57       40.82      3.94 o 
   3  -6   1      329.76      347.59      9.45 o 
   4  -6   1       76.79       82.78      3.83 o 
   5  -6   1      288.90      280.10      9.89 o 
  -6  -5   1       81.69       87.53      6.34 o 
  -5  -5   1       64.00       64.95      5.18 o 
  -4  -5   1       81.32       74.60      4.64 o 
  -3  -5   1        8.77        6.90      2.33 o 
  -2  -5   1      216.66      196.39      6.13 o 
  -1  -5   1        0.60        0.54      1.23 o 
   0  -5   1       54.47       60.28      2.51 o 
   1  -5   1      262.39      277.12      4.91 o 
   2  -5   1       43.06       52.33      2.66 o 
   3  -5   1       27.81       28.47      2.32 o 
   4  -5   1      456.54      449.04      5.98 o 
   5  -5   1       72.70       70.77      3.65 o 
  -7  -4   1       93.11       94.64      6.37 o 
  -6  -4   1        6.58        9.59      3.07 o 
  -5  -4   1      497.41      495.83     11.46 o 
  -4  -4   1      147.71      153.89      6.26 o 
  -3  -4   1      117.31      115.35      4.83 o 
  -2  -4   1        0.14        0.00      0.90 o 
  -1  -4   1        0.33        0.49      0.64 o 
   0  -4   1       20.70       25.49      1.64 o 
   1  -4   1      687.95      742.56      6.84 o 
   2  -4   1       49.60       52.63      1.79 o 
   3  -4   1     1167.13     1127.76      7.90 o 
   4  -4   1      182.10      181.05      3.18 o 
   5  -4   1      572.32      553.96      8.78 o 
   6  -4   1       30.53       31.53      3.06 o 
  -7  -3   1      217.54      227.12     14.02 o 
  -6  -3   1      310.81      317.31      6.71 o 
  -5  -3   1      540.93      522.35      5.99 o 
  -4  -3   1      126.15      130.97      3.54 o 
  -3  -3   1       20.77       22.28      1.27 o 
  -2  -3   1       66.34       67.67      1.49 o 
  -1  -3   1       19.49       20.77      0.94 o 
   0  -3   1      975.69      964.60      5.65 o 
   1  -3   1     1307.34     1333.56      5.46 o 
   2  -3   1      482.25      486.79      3.27 o 
   3  -3   1      320.45      317.02      3.45 o 
   4  -3   1      885.00      871.70      6.20 o 
   5  -3   1      221.36      222.18      5.55 o 
   6  -3   1      139.05      144.64      5.14 o 
  -7  -2   1        1.94        2.84      2.06 o 
  -6  -2   1       71.20       77.56      3.60 o 
  -5  -2   1       96.97       90.69      2.68 o 
  -4  -2   1      142.00      131.47      2.77 o 
  -3  -2   1       61.59       62.65      2.02 o 
  -2  -2   1      268.15      324.50      3.10 o 
  -1  -2   1      515.26      533.17      4.25 o 
   0  -2   1      829.25      883.72      4.55 o 
   1  -2   1       65.29       67.88      1.20 o 
   2  -2   1      828.51      821.26      4.07 o 
   3  -2   1       86.46       82.72      1.51 o 
   4  -2   1     1218.99     1232.30      6.54 o 
   5  -2   1       67.69       65.75      3.19 o 
   6  -2   1      145.25      148.00      7.11 o 
   7  -2   1       60.79       55.90      5.25 o 
  -7  -1   1      140.96      144.64      6.22 o 
  -6  -1   1       71.75       63.57      4.81 o 
  -5  -1   1      251.30      238.41      4.85 o 
  -4  -1   1       11.29       15.14      1.54 o 
  -3  -1   1       25.28       30.17      0.88 o 
  -2  -1   1        1.46        4.60      2.21 o 
  -1  -1   1      401.24      430.68      5.09 o 
   0  -1   1     1039.06     1057.86      3.72 o 
   1  -1   1     4940.24     4649.56      7.19 o 
   2  -1   1      710.51      759.83      3.49 o 
   3  -1   1      354.62      336.11      2.67 o 
   4  -1   1      173.50      183.21      2.56 o 
   5  -1   1      165.28      170.00      6.70 o 
   6  -1   1       10.33        9.15      3.16 o 
   7  -1   1       34.70       31.25      4.21 o 
  -7   0   1       38.79       40.64      5.02 o 
  -6   0   1       77.73       75.07      5.24 o 
  -5   0   1       18.25       18.40      2.01 o 
  -4   0   1        8.43        9.57      1.44 o 
  -3   0   1      233.00      253.29      3.84 o 
  -2   0   1     1395.88     1447.51      9.94 o 
  -1   0   1     2023.71     2122.51      9.67 o 
   1   0   1      467.79      462.92      2.97 o 
   2   0   1     2752.09     2572.38     18.90 o 
   3   0   1      550.21      576.99      7.37 o 
   4   0   1     1124.88     1147.19     10.04 o 
   5   0   1      146.36      157.18      6.48 o 
   6   0   1        0.06        0.25      2.97 o 
   7   0   1       50.41       47.46      5.04 o 
  -7   1   1       27.82       27.83      4.78 o 
  -6   1   1        7.15        9.23      2.93 o 
  -5   1   1       10.55        7.83      1.72 o 
  -4   1   1       52.49       52.73      1.98 o 
  -3   1   1      725.64      762.97      6.22 o 
  -2   1   1      374.45      420.20      3.46 o 
  -1   1   1     6447.65     5964.40     79.62 o 
   1   1   1     6835.96     5519.26     11.22 o 
   2   1   1      380.50      407.48      2.99 o 
   3   1   1      650.96      620.69      6.81 o 
   4   1   1       14.84       10.91      2.09 o 
   5   1   1      189.54      194.91      6.98 o 
   6   1   1       20.24       18.85      3.35 o 
   7   1   1       16.11       15.59      4.01 o 
  -7   2   1        3.04        4.61      3.25 o 
  -6   2   1       56.71       58.99      4.66 o 
  -5   2   1       14.37       14.33      1.50 o 
  -4   2   1       17.14       22.76      1.63 o 
  -3   2   1        2.93        3.30      0.71 o 
  -2   2   1        2.02        1.54      0.68 o 
  -1   2   1        3.12        3.84      0.67 o 
   0   2   1      125.93      139.50      2.90 o 
   1   2   1      720.97      743.53      5.67 o 
   2   2   1     1434.09     1441.68     10.72 o 
   3   2   1       25.76       21.22      0.96 o 
   4   2   1      223.88      233.20      5.05 o 
   5   2   1      105.01      104.07      5.07 o 
   6   2   1       94.92       87.03      5.32 o 
   7   2   1       11.13       10.44      3.62 o 
  -6   3   1       52.16       47.27      3.15 o 
  -5   3   1        1.34        1.14      1.40 o 
  -4   3   1        1.07        0.18      1.33 o 
  -3   3   1      484.01      474.06      4.44 o 
  -2   3   1      498.49      498.71      8.32 o 
  -1   3   1     1304.77     1306.00      4.71 o 
   0   3   1      736.39      717.33      4.80 o 
   1   3   1        1.29        0.68      0.59 o 
   2   3   1      273.72      277.44      2.20 o 
   3   3   1       24.72       32.01      1.04 o 
   4   3   1       23.88       24.22      1.57 o 
   5   3   1      143.18      140.37      5.75 o 
   6   3   1       88.77       86.91      5.34 o 
   7   3   1       86.62       88.34      6.02 o 
  -6   4   1       96.00       95.73      4.53 o 
  -5   4   1        5.45        9.25      1.77 o 
  -4   4   1      542.14      537.48      6.33 o 
  -3   4   1      156.80      151.76      3.94 o 
  -2   4   1      502.31      508.32      7.20 o 
  -1   4   1        9.02        5.95      0.99 o 
   0   4   1     2569.73     2588.49     10.84 o 
   1   4   1        3.88        1.82      0.64 o 
   2   4   1      891.82      920.58      8.90 o 
   3   4   1       17.21       19.18      0.92 o 
   4   4   1       58.53       59.57      1.94 o 
   5   4   1        6.26        6.77      1.69 o 
   6   4   1       40.62       39.89      3.37 o 
   7   4   1        2.04        2.05      1.96 o 
  -6   5   1       20.46       24.27      2.84 o 
  -5   5   1       40.69       36.58      3.13 o 
  -4   5   1      181.38      187.09      4.11 o 
  -3   5   1      354.25      353.59      6.00 o 
  -2   5   1      517.52      513.17      6.40 o 
  -1   5   1      468.69      480.47      5.57 o 
   0   5   1      933.40      870.06      7.28 o 
   1   5   1       61.91       59.29      1.59 o 
   2   5   1      175.47      179.05      2.87 o 
   3   5   1       23.92       22.73      2.80 o 
   4   5   1        4.18        3.93      1.50 o 
   5   5   1      165.06      155.12      6.61 o 
   6   5   1      237.96      225.02      8.36 o 
   7   5   1       48.23       50.98      5.37 o 
  -5   6   1       72.24       67.30      3.09 o 
  -4   6   1       11.36       14.22      3.36 o 
  -3   6   1      559.42      530.49     11.41 o 
  -2   6   1       30.48       29.40      3.53 o 
  -1   6   1      147.98      136.23      3.49 o 
   0   6   1        3.18        1.95      1.23 o 
   1   6   1       52.34       45.46      2.23 o 
   2   6   1       76.54       73.88      2.13 o 
   3   6   1       63.54       64.84      2.81 o 
   4   6   1       35.56       36.12      2.48 o 
   5   6   1      133.48      139.25      6.43 o 
   6   6   1       19.44       20.99      3.54 o 
  -4   7   1       69.15       77.39      5.57 o 
  -3   7   1        0.54        0.00      2.93 o 
  -2   7   1      104.40      106.62      5.72 o 
  -1   7   1        0.02        0.00      3.01 o 
   0   7   1      147.05      160.64      4.09 o 
   1   7   1       54.75       55.12      2.68 o 
   2   7   1       10.12        9.03      1.81 o 
   3   7   1        3.35        3.95      1.63 o 
   4   7   1        1.36        1.95      1.83 o 
   5   7   1      141.79      130.92      6.80 o 
   6   7   1      141.11      146.92      7.27 o 
  -3   8   1      525.44      562.50     13.61 o 
  -2   8   1       52.39       43.50      4.84 o 
  -1   8   1      202.49      219.64      8.34 o 
   0   8   1       11.69       10.07      2.62 o 
   1   8   1       40.85       41.91      2.63 o 
   2   8   1      138.21      116.41      4.20 o 
   3   8   1      139.94      137.63      4.37 o 
   4   8   1       58.06       58.72      4.65 o 
   5   8   1      250.87      263.64      9.48 o 
  -2   9   1       59.47       63.05      5.66 o 
  -1   9   1        4.81        5.58      3.88 o 
   0   9   1       11.60       13.09      3.12 o 
   1   9   1        0.01        0.13      2.46 o 
   2   9   1       75.42       69.51      5.07 o 
   3   9   1       84.08       82.01      3.90 o 
   4   9   1       61.71       67.93      5.34 o 
  -1  10   1        3.56        2.12      3.44 o 
   0  10   1        0.27        0.00      3.41 o 
   1  10   1        1.74        1.66      3.27 o 
   2  10   1        1.07        0.00      3.49 o 
   3  10   1       38.45       48.92      5.05 o 
  -2  -9   2      127.16      136.59      7.22 o 
  -1  -9   2       13.61       15.33      2.50 o 
   0  -9   2      370.77      389.54      8.32 o 
   1  -9   2       25.82       28.01      4.45 o 
  -4  -8   2        0.50        2.02      3.43 o 
  -3  -8   2       60.28       64.07      5.03 o 
  -2  -8   2       72.96       63.13      4.94 o 
  -1  -8   2      292.89      296.29      6.79 o 
   0  -8   2        9.80       12.20      2.46 o 
   1  -8   2       66.69       70.05      3.74 o 
   2  -8   2       16.38       17.17      3.60 o 
  -5  -7   2      130.69      135.09      7.41 o 
  -4  -7   2      236.58      230.23      8.73 o 
  -3  -7   2        1.09        0.72      2.73 o 
  -2  -7   2      172.24      175.59      7.11 o 
  -1  -7   2      117.00      111.31      4.06 o 
   0  -7   2      245.10      252.65      5.88 o 
   1  -7   2       29.00       22.32      2.22 o 
   2  -7   2       65.78       64.79      3.41 o 
   3  -7   2        8.35       10.31      3.24 o 
   4  -7   2       30.49       22.02      3.71 o 
  -6  -6   2        3.11        0.18      3.42 o 
  -5  -6   2      182.06      191.69      8.22 o 
  -4  -6   2        0.67        0.00      2.60 o 
  -3  -6   2      384.11      381.17      9.98 o 
  -2  -6   2       13.15       10.98      2.64 o 
  -1  -6   2      921.09      892.53     19.27 o 
   0  -6   2       50.91       52.79      3.14 o 
   1  -6   2       39.02       32.87      2.41 o 
   2  -6   2       52.39       51.79      2.48 o 
   3  -6   2        2.25        1.00      1.87 o 
   4  -6   2        4.76        5.91      2.14 o 
   5  -6   2       94.94       98.00      6.23 o 
  -6  -5   2       15.04       12.32      3.95 o 
  -5  -5   2       54.14       59.46      5.10 o 
  -4  -5   2      299.46      296.48      9.09 o 
  -3  -5   2      433.56      431.50      9.96 o 
  -2  -5   2       61.94       55.75      3.97 o 
  -1  -5   2      118.21      115.99      3.51 o 
   0  -5   2       40.87       32.60      2.62 o 
   1  -5   2       14.98       14.75      1.64 o 
   2  -5   2        2.95        2.93      1.38 o 
   3  -5   2       63.63       63.65      3.13 o 
   4  -5   2      269.41      267.13      5.96 o 
   5  -5   2        5.33        4.19      3.02 o 
  -6  -4   2        7.91        9.60      3.77 o 
  -5  -4   2      140.01      147.61      6.93 o 
  -4  -4   2      234.89      222.82      7.46 o 
  -3  -4   2      118.71      125.08      5.51 o 
  -2  -4   2      121.65      113.96      2.96 o 
  -1  -4   2      354.30      338.94      4.07 o 
   0  -4   2      910.74      910.60      6.70 o 
   1  -4   2       67.34       81.05      2.26 o 
   2  -4   2       51.76       46.88      2.56 o 
   3  -4   2      132.41      136.60      3.01 o 
   4  -4   2        2.33        2.66      1.40 o 
   5  -4   2      190.06      186.04      5.32 o 
   6  -4   2        6.77        5.83      2.32 o 
  -7  -3   2       98.17      107.69      6.83 o 
  -6  -3   2       80.18       81.15      5.64 o 
  -5  -3   2       92.69       97.26      2.95 o 
  -4  -3   2      171.64      181.47      6.10 o 
  -3  -3   2      358.33      355.72      4.99 o 
  -2  -3   2       49.75       50.69      2.00 o 
  -1  -3   2       99.34       88.65      3.57 o 
   0  -3   2       22.78       26.43      0.79 o 
   1  -3   2       89.09       88.85      1.59 o 
   2  -3   2       28.74       29.21      1.39 o 
   3  -3   2        2.25        1.96      0.93 o 
   4  -3   2      289.71      289.35      4.44 o 
   5  -3   2      126.68      126.73      4.30 o 
   6  -3   2      132.66      141.25      5.04 o 
  -7  -2   2       10.22       12.01      2.23 o 
  -6  -2   2      207.58      214.08      5.67 o 
  -5  -2   2      227.51      228.51      4.16 o 
  -4  -2   2      635.57      616.24      9.94 o 
  -3  -2   2       73.49       71.51      2.88 o 
  -2  -2   2       65.34       61.66      3.18 o 
  -1  -2   2      264.21      294.08      3.61 o 
   0  -2   2      237.92      239.89      2.79 o 
   1  -2   2       22.23       23.64      0.62 o 
   2  -2   2      102.01      103.63      1.55 o 
   3  -2   2      520.48      541.17      3.60 o 
   4  -2   2      331.43      327.81      6.03 o 
   5  -2   2      120.93      123.49      4.16 o 
   6  -2   2      150.93      156.42      7.27 o 
   7  -2   2      133.94      133.19      7.59 o 
  -7  -1   2      201.21      209.23      6.21 o 
  -6  -1   2        5.44        7.12      2.15 o 
  -5  -1   2      458.51      455.15      5.69 o 
  -4  -1   2       12.59       14.23      1.39 o 
  -3  -1   2      600.98      601.58      6.89 o 
  -2  -1   2        1.84        2.53      0.86 o 
  -1  -1   2      237.51      253.93      2.73 o 
   0  -1   2      679.32      658.82      5.27 o 
   1  -1   2     1235.79     1280.48      4.75 o 
   2  -1   2      123.42      134.25      1.48 o 
   3  -1   2      990.46      961.05      4.08 o 
   4  -1   2       34.14       37.28      1.47 o 
   5  -1   2     1001.59      984.96     15.65 o 
   6  -1   2        5.50        5.21      2.50 o 
   7  -1   2      137.19      138.47      7.60 o 
  -7   0   2       58.79       54.94      5.51 o 
  -6   0   2      263.87      267.72      6.22 o 
  -5   0   2       28.90       33.20      2.46 o 
  -4   0   2      508.10      525.13      6.67 o 
  -3   0   2      598.57      620.70      6.09 o 
  -2   0   2        0.17        1.27      0.67 o 
  -1   0   2      151.60      143.64      2.87 o 
   0   0   2      575.11      601.89      3.65 o 
   1   0   2      182.40      173.30      3.24 o 
   2   0   2       42.91       56.06      1.69 o 
   3   0   2      417.27      435.16      4.48 o 
   4   0   2       92.06       83.97      4.21 o 
   5   0   2       46.26       40.95      3.83 o 
   6   0   2       25.59       23.97      3.73 o 
   7   0   2       28.41       27.77      4.70 o 
  -7   1   2      173.52      195.47      9.46 o 
  -6   1   2       31.91       37.20      4.51 o 
  -5   1   2      377.54      353.49     14.81 o 
  -4   1   2      103.73      108.76      3.35 o 
  -3   1   2       89.16       72.87      2.00 o 
  -2   1   2       14.08       14.68      0.97 o 
  -1   1   2     2758.82     2719.72     43.04 o 
   0   1   2     2116.95     1919.33     10.00 o 
   1   1   2      214.79      241.05      2.65 o 
   2   1   2       23.79       20.71      1.21 o 
   3   1   2     1017.69      991.27      6.33 o 
   4   1   2      290.11      298.97      7.26 o 
   5   1   2      384.80      393.76      9.51 o 
   6   1   2       20.32       21.53      3.60 o 
   7   1   2       48.21       51.73      5.34 o 
  -7   2   2      125.64      129.14      7.75 o 
  -6   2   2      136.56      138.32      7.14 o 
  -5   2   2       44.75       45.08      2.24 o 
  -4   2   2      258.69      243.43      4.06 o 
  -3   2   2       22.51       21.05      1.38 o 
  -2   2   2      391.83      461.32      7.94 o 
  -1   2   2      326.01      358.32      4.25 o 
   0   2   2     5638.61     5290.50     16.94 o 
   1   2   2     1600.76     1690.63      9.99 o 
   2   2   2      315.22      312.02      3.00 o 
   3   2   2      326.01      327.40      3.11 o 
   4   2   2      970.35      957.45     12.52 o 
   5   2   2      657.93      645.21     11.83 o 
   6   2   2       30.59       31.99      3.87 o 
   7   2   2        5.81        7.88      3.64 o 
  -6   3   2       34.78       36.42      3.08 o 
  -5   3   2       83.09       79.15      2.87 o 
  -4   3   2       89.24       92.22      2.76 o 
  -3   3   2       13.79       11.04      1.21 o 
  -2   3   2      432.38      455.28      4.27 o 
  -1   3   2      584.99      657.64      5.42 o 
   0   3   2      442.56      436.42      6.09 o 
   1   3   2      888.10      898.88      4.28 o 
   2   3   2     1919.32     1940.57     10.02 o 
   3   3   2      162.60      137.65      2.13 o 
   4   3   2      381.18      365.23      5.06 o 
   5   3   2       15.85       16.56      2.72 o 
   6   3   2      100.92       96.31      5.64 o 
   7   3   2       12.19       10.99      3.47 o 
  -6   4   2       20.03       17.35      3.77 o 
  -5   4   2       72.02       68.05      2.81 o 
  -4   4   2       44.95       44.53      2.22 o 
  -3   4   2        6.42        6.49      1.18 o 
  -2   4   2       84.99       88.45      2.11 o 
  -1   4   2        0.14        2.20      1.64 o 
   0   4   2      502.36      487.99      4.26 o 
   1   4   2      635.72      615.75      3.98 o 
   2   4   2       11.99       18.48      0.79 o 
   3   4   2       11.59        8.87      0.87 o 
   4   4   2      323.15      334.64      5.02 o 
   5   4   2      191.00      189.46      6.42 o 
   6   4   2       14.54       14.92      2.86 o 
   7   4   2        0.31        0.00      1.97 o 
  -6   5   2       57.38       58.18      3.65 o 
  -5   5   2        3.92        4.83      1.61 o 
  -4   5   2      115.11      105.53      3.23 o 
  -3   5   2      363.23      358.28      8.29 o 
  -2   5   2      293.29      278.55      7.26 o 
  -1   5   2      108.59       96.13      2.70 o 
   0   5   2      106.78       83.57      2.21 o 
   1   5   2      888.12      843.86      4.43 o 
   2   5   2      488.17      455.97      5.16 o 
   3   5   2      122.06      115.00      2.06 o 
   4   5   2      241.91      241.24      3.76 o 
   5   5   2       13.67       10.52      1.74 o 
   6   5   2        0.21        1.91      2.11 o 
   7   5   2        4.09        3.17      3.17 o 
  -5   6   2       60.93       58.29      3.02 o 
  -4   6   2       20.65       21.56      2.44 o 
  -3   6   2      401.55      397.21      9.94 o 
  -2   6   2       66.99       78.41      4.77 o 
  -1   6   2      698.50      688.89     11.59 o 
   0   6   2        2.73        3.95      1.31 o 
   1   6   2     1512.22     1507.92      7.90 o 
   2   6   2      125.50      132.58      2.68 o 
   3   6   2       58.24       58.28      2.16 o 
   4   6   2       28.99       27.93      2.30 o 
   5   6   2       24.06       24.16      3.22 o 
   6   6   2       16.06       13.93      3.28 o 
   7   6   2       18.44       18.51      3.40 o 
  -4   7   2       28.53       30.89      4.60 o 
  -3   7   2        5.51        5.45      2.82 o 
  -2   7   2      591.95      578.84     12.19 o 
  -1   7   2       68.47       60.43      4.49 o 
   0   7   2      550.62      563.89     11.12 o 
   1   7   2       20.90       24.63      1.94 o 
   2   7   2      582.13      567.14     10.49 o 
   3   7   2       30.09       30.78      2.13 o 
   4   7   2      165.79      158.23      4.54 o 
   5   7   2      104.81      107.59      6.06 o 
   6   7   2       12.00       12.80      3.33 o 
  -4   8   2        0.34        0.00      3.12 o 
  -3   8   2      290.54      284.88      9.99 o 
  -2   8   2       38.63       28.84      3.84 o 
  -1   8   2      349.37      333.06      9.72 o 
   0   8   2        9.50        6.38      2.62 o 
   1   8   2      451.44      434.84     10.38 o 
   2   8   2      104.84       97.01      3.55 o 
   3   8   2       20.34       20.40      2.17 o 
   4   8   2        2.72        1.57      1.82 o 
   5   8   2        3.65        9.55      3.30 o 
   6   8   2        0.88        0.00      3.60 o 
  -3   9   2       26.53       32.45      4.63 o 
  -2   9   2      312.12      325.96     10.93 o 
  -1   9   2       53.78       53.91      5.17 o 
   0   9   2      208.67      216.12      8.28 o 
   1   9   2       14.55       12.04      2.96 o 
   2   9   2       13.92       17.26      3.17 o 
   3   9   2        6.35        6.49      3.13 o 
   4   9   2        0.01        0.00      2.27 o 
   5   9   2        0.94        1.42      3.47 o 
  -1  10   2       74.02       85.92      6.36 o 
   0  10   2       25.58       23.63      3.97 o 
   1  10   2       77.17       79.64      5.91 o 
   2  10   2        4.14        6.32      3.45 o 
   3  10   2        4.68        2.09      3.36 o 
  -3  -8   3        8.00       10.12      3.40 o 
  -2  -8   3        2.44        1.55      2.64 o 
  -1  -8   3      213.63      221.48      8.62 o 
   0  -8   3       13.47       16.96      2.51 o 
   1  -8   3      455.38      486.71      9.02 o 
   2  -8   3       10.79       14.02      2.71 o 
  -4  -7   3        0.39        2.61      2.88 o 
  -3  -7   3        0.04        0.00      2.69 o 
  -2  -7   3       73.59       77.23      4.96 o 
  -1  -7   3       12.83        8.83      2.63 o 
   0  -7   3      265.87      279.89      6.44 o 
   1  -7   3       45.92       51.31      3.21 o 
   2  -7   3      119.31      127.29      4.65 o 
   3  -7   3        3.67        5.62      2.50 o 
  -5  -6   3        0.08        0.00      3.39 o 
  -4  -6   3        5.69        4.05      3.38 o 
  -3  -6   3       16.36       17.44      3.01 o 
  -2  -6   3        0.27        0.00      2.26 o 
  -1  -6   3      122.47      126.32      5.83 o 
   0  -6   3        3.97        5.55      1.80 o 
   1  -6   3      152.54      146.82      3.70 o 
   2  -6   3        0.12        0.11      1.44 o 
   3  -6   3      138.36      136.11      4.71 o 
   4  -6   3        4.98        4.99      2.17 o 
  -6  -5   3        7.21        7.51      3.87 o 
  -5  -5   3        0.58        0.08      2.75 o 
  -4  -5   3      208.93      207.26      7.95 o 
  -3  -5   3       95.08       91.62      5.39 o 
  -2  -5   3      914.03      878.39     14.08 o 
  -1  -5   3      259.81      268.09      7.82 o 
   0  -5   3     1019.22      980.78      8.13 o 
   1  -5   3      220.76      215.20      4.04 o 
   2  -5   3      427.13      413.24      5.58 o 
   3  -5   3      110.35      109.66      3.90 o 
   4  -5   3       27.54       24.52      2.51 o 
   5  -5   3        3.57        2.96      2.05 o 
  -6  -4   3       53.60       50.79      3.29 o 
  -5  -4   3       83.80       87.60      5.66 o 
  -4  -4   3      528.78      532.74     11.62 o 
  -3  -4   3       36.17       38.05      3.91 o 
  -2  -4   3      807.54      792.07     12.48 o 
  -1  -4   3      410.68      400.67      8.60 o 
   0  -4   3     1304.83     1274.37      8.43 o 
   1  -4   3      175.99      159.88      3.22 o 
   2  -4   3      200.87      194.69      3.63 o 
   3  -4   3       61.96       59.89      2.28 o 
   4  -4   3       58.42       51.57      2.98 o 
   5  -4   3       29.44       28.79      2.29 o 
   6  -4   3       13.10       15.50      2.53 o 
  -6  -3   3       19.86       17.29      2.50 o 
  -5  -3   3       64.09       63.33      3.26 o 
  -4  -3   3      108.05      101.30      5.33 o 
  -3  -3   3      361.69      343.93      8.35 o 
  -2  -3   3      266.48      252.86      6.62 o 
  -1  -3   3      604.89      600.92      7.66 o 
   0  -3   3      120.58      104.93      2.34 o 
   1  -3   3      357.94      347.78      3.20 o 
   2  -3   3      288.24      285.32      3.63 o 
   3  -3   3       94.78       92.39      2.09 o 
   4  -3   3        0.00        0.00      1.30 o 
   5  -3   3       40.37       39.06      2.29 o 
   6  -3   3        0.70        1.23      2.62 o 
  -7  -2   3       10.76       11.37      2.49 o 
  -6  -2   3        6.03        6.02      1.67 o 
  -5  -2   3      103.35       97.27      2.98 o 
  -4  -2   3      513.47      505.77      7.86 o 
  -3  -2   3       24.38       22.43      2.80 o 
  -2  -2   3      456.76      428.31      7.71 o 
  -1  -2   3     1107.52     1175.20     12.57 o 
   0  -2   3      436.47      406.19      3.30 o 
   1  -2   3       13.92       12.03      0.59 o 
   2  -2   3        1.80        2.87      0.53 o 
   3  -2   3        3.47        3.33      0.81 o 
   4  -2   3       38.63       36.99      1.91 o 
   5  -2   3      141.35      147.85      4.30 o 
   6  -2   3      223.16      228.81      8.84 o 
  -7  -1   3      308.22      315.99      7.53 o 
  -6  -1   3        0.78        2.56      1.52 o 
  -5  -1   3      775.39      784.46      7.70 o 
  -4  -1   3       72.59       73.90      2.43 o 
  -3  -1   3     1528.08     1581.96      8.72 o 
  -2  -1   3        0.07        0.20      1.38 o 
  -1  -1   3     2373.25     2456.98      8.02 o 
   0  -1   3      341.24      341.10      2.48 o 
   1  -1   3       45.33       48.01      1.28 o 
   2  -1   3        6.50        8.05      0.59 o 
   3  -1   3       30.35       29.63      0.97 o 
   4  -1   3      107.87      118.46      2.73 o 
   5  -1   3      559.18      552.88      7.64 o 
   6  -1   3        1.93        0.43      2.33 o 
   7  -1   3      287.32      295.57     10.71 o 
  -7   0   3       72.42       71.95      5.78 o 
  -6   0   3      207.47      219.19      4.60 o 
  -5   0   3       44.77       45.27      2.23 o 
  -4   0   3     1553.38     1570.59     13.45 o 
  -3   0   3      151.00      149.70      2.78 o 
  -2   0   3      983.78      979.20      7.11 o 
  -1   0   3      712.97      789.91      6.61 o 
   0   0   3     1724.46     1751.72     10.96 o 
   1   0   3      184.86      205.74      4.00 o 
   2   0   3       45.92       43.42      1.55 o 
   3   0   3      485.03      532.22      5.84 o 
   4   0   3      364.64      356.11      8.22 o 
   5   0   3        4.16        4.45      2.36 o 
   6   0   3      250.73      252.65      8.90 o 
   7   0   3        0.56        0.00      3.42 o 
  -7   1   3      264.37      280.10     10.89 o 
  -6   1   3       13.42       10.49      2.24 o 
  -5   1   3      535.77      523.10      6.23 o 
  -4   1   3       17.05       18.77      1.59 o 
  -3   1   3     1215.26     1173.74      8.02 o 
  -2   1   3        6.24        4.97      0.70 o 
  -1   1   3     1523.84     1556.67      6.46 o 
   0   1   3      131.32      116.95      2.08 o 
   1   1   3       71.77       71.62      2.57 o 
   2   1   3        1.96        1.70      0.80 o 
   3   1   3      103.08      120.51      2.93 o 
   4   1   3        5.19        3.50      1.91 o 
   5   1   3      553.41      538.76     11.21 o 
   6   1   3      173.93      164.85      7.40 o 
   7   1   3      173.13      177.21      8.60 o 
  -6   2   3      274.55      285.78      6.69 o 
  -5   2   3       48.76       49.87      3.02 o 
  -4   2   3      933.24      858.13      8.90 o 
  -3   2   3      315.67      333.65      4.22 o 
  -2   2   3      174.02      167.61      3.82 o 
  -1   2   3       88.56       98.58      2.30 o 
   0   2   3       53.98       68.13      1.43 o 
   1   2   3      507.99      550.65      4.64 o 
   2   2   3     2148.58     2245.20     10.25 o 
   3   2   3      378.47      394.15      7.61 o 
   4   2   3      886.34      917.13     12.60 o 
   5   2   3       55.76       58.68      4.28 o 
   6   2   3      149.17      160.46      7.07 o 
   7   2   3       16.76       15.76      3.69 o 
  -6   3   3      174.77      190.36      5.71 o 
  -5   3   3      185.26      176.66      4.11 o 
  -4   3   3       33.31       28.51      1.88 o 
  -3   3   3       38.47       30.82      1.72 o 
  -2   3   3      272.50      303.08      5.29 o 
  -1   3   3       68.67       84.55      2.64 o 
   0   3   3      484.67      524.10      6.35 o 
   1   3   3      591.18      614.36      4.01 o 
   2   3   3     1494.91     1527.35      8.18 o 
   3   3   3      421.14      368.56      4.04 o 
   4   3   3      396.53      378.80      5.43 o 
   5   3   3     1267.37     1197.76     16.03 o 
   6   3   3      239.23      222.94      8.11 o 
   7   3   3      260.90      259.44      9.66 o 
  -6   4   3      149.28      158.36      4.49 o 
  -5   4   3      148.09      144.67      3.93 o 
  -4   4   3      472.19      463.61      6.07 o 
  -3   4   3      289.17      281.78      7.57 o 
  -2   4   3      239.42      274.89      4.53 o 
  -1   4   3       28.50       30.18      1.64 o 
   0   4   3        1.11        0.03      1.51 o 
   1   4   3      481.80      495.46      3.26 o 
   2   4   3      797.34      790.66      4.52 o 
   3   4   3     1051.16     1061.50      6.06 o 
   4   4   3      392.22      405.48      5.73 o 
   5   4   3      755.28      745.23     13.13 o 
   6   4   3       34.46       36.75      3.75 o 
   7   4   3      105.86      103.26      6.43 o 
  -5   5   3       90.00       77.79      3.20 o 
  -4   5   3      136.40      131.65      4.37 o 
  -3   5   3        6.35        1.82      3.17 o 
  -2   5   3       67.68       60.97      3.57 o 
  -1   5   3       30.73       34.67      1.80 o 
   0   5   3      333.46      335.88      3.72 o 
   1   5   3        0.04        0.77      0.65 o 
   2   5   3      676.09      696.10      4.08 o 
   3   5   3        1.83        1.25      0.75 o 
   4   5   3       69.33       74.71      2.34 o 
   5   5   3       60.48       58.43      2.34 o 
   6   5   3        8.01        8.19      1.77 o 
   7   5   3        1.76        2.41      2.01 o 
  -5   6   3       14.37       11.51      2.43 o 
  -4   6   3        6.83        6.00      2.08 o 
  -3   6   3       17.24       16.75      3.31 o 
  -2   6   3        9.75        9.80      3.14 o 
  -1   6   3      308.52      296.65      7.85 o 
   0   6   3      209.03      203.69      6.13 o 
   1   6   3      847.82      853.71      7.98 o 
   2   6   3      245.36      238.93      3.46 o 
   3   6   3      730.42      731.57      6.32 o 
   4   6   3      188.60      199.52      6.42 o 
   5   6   3      431.54      397.49      6.79 o 
   6   6   3        2.48        4.81      2.60 o 
   7   6   3       10.17       12.05      2.87 o 
  -4   7   3       19.42       15.47      4.10 o 
  -3   7   3        2.36        5.12      3.54 o 
  -2   7   3      814.35      813.14     14.38 o 
  -1   7   3       24.93       23.10      3.40 o 
   0   7   3     1568.05     1516.85     17.71 o 
   1   7   3        7.00        9.82      2.66 o 
   2   7   3     1511.86     1485.01     11.08 o 
   3   7   3        0.34        0.19      1.29 o 
   4   7   3      501.45      514.43      7.70 o 
   5   7   3        0.32        0.00      1.97 o 
   6   7   3       26.83       32.62      3.94 o 
  -4   8   3        9.08       10.50      3.57 o 
  -3   8   3      146.21      136.22      7.43 o 
  -2   8   3       48.40       48.23      4.87 o 
  -1   8   3      354.22      336.42      9.78 o 
   0   8   3       11.97        8.25      3.16 o 
   1   8   3      788.78      775.50     13.61 o 
   2   8   3       24.57       23.89      3.06 o 
   3   8   3      206.28      209.88      4.11 o 
   4   8   3        5.51        5.32      1.96 o 
   5   8   3       58.81       55.02      3.28 o 
   6   8   3        0.76        0.00      3.37 o 
  -3   9   3        0.34        0.00      3.76 o 
  -2   9   3      184.15      188.96      8.62 o 
  -1   9   3        9.68        5.80      2.82 o 
   0   9   3      201.01      213.99      8.15 o 
   1   9   3        0.01        0.00      2.47 o 
   2   9   3      204.61      208.68      7.81 o 
   3   9   3        3.62        4.35      2.86 o 
   4   9   3       67.03       64.14      5.33 o 
   5   9   3        0.06        1.25      2.28 o 
  -1  10   3      295.89      311.73     10.73 o 
   0  10   3       40.94       39.40      4.47 o 
   1  10   3      305.31      320.34     10.47 o 
   2  10   3       91.55       86.53      5.81 o 
   3  10   3        0.62        2.20      3.39 o 
   4  10   3        0.74        0.00      3.79 o 
  -2  -8   4        0.35        0.00      2.93 o 
  -1  -8   4       20.42       26.88      4.00 o 
   0  -8   4       16.63       13.70      3.58 o 
   1  -8   4      195.30      195.66      6.14 o 
  -4  -7   4       23.56       27.24      4.24 o 
  -3  -7   4       49.08       41.19      4.44 o 
  -2  -7   4        2.36        0.00      2.81 o 
  -1  -7   4        5.15        5.98      2.67 o 
   0  -7   4      427.23      437.72     11.82 o 
   1  -7   4       67.68       67.09      3.71 o 
   2  -7   4      334.35      344.60      7.50 o 
   3  -7   4        1.08        2.14      3.50 o 
  -4  -6   4        0.29        0.59      2.85 o 
  -3  -6   4        0.00        0.00      2.95 o 
  -2  -6   4       96.09       95.75      5.51 o 
  -1  -6   4       46.62       49.11      4.05 o 
   0  -6   4       85.15       91.77      5.31 o 
   1  -6   4      145.24      144.57      5.38 o 
   2  -6   4        3.12        3.74      1.79 o 
   3  -6   4      305.44      298.19     10.21 o 
   4  -6   4       36.99       40.01      5.27 o 
  -5  -5   4       17.77       17.58      3.53 o 
  -4  -5   4       14.32       13.33      3.21 o 
  -3  -5   4       25.70       21.89      3.74 o 
  -2  -5   4       40.24       38.95      4.04 o 
  -1  -5   4        2.20        6.19      2.34 o 
   0  -5   4     1094.38     1050.85     10.96 o 
   1  -5   4      236.59      238.79      4.47 o 
   2  -5   4      541.52      519.09      6.52 o 
   3  -5   4       25.26       26.53      4.11 o 
   4  -5   4      234.73      246.13      9.00 o 
   5  -5   4       13.11        9.88      3.65 o 
  -6  -4   4        0.01        1.41      2.20 o 
  -5  -4   4        0.60        0.00      3.08 o 
  -4  -4   4       26.82       24.84      3.68 o 
  -3  -4   4      646.40      646.79     12.51 o 
  -2  -4   4      455.10      451.74     10.11 o 
  -1  -4   4     1214.96     1197.65     10.61 o 
   0  -4   4      556.68      543.83      7.72 o 
   1  -4   4      716.52      694.41      6.75 o 
   2  -4   4       71.87       71.16      2.56 o 
   3  -4   4      964.13      935.56     15.00 o 
   4  -4   4       49.70       47.85      4.50 o 
   5  -4   4       82.56       81.06      5.51 o 
  -6  -3   4       31.47       31.41      2.96 o 
  -5  -3   4       17.22       14.23      2.43 o 
  -4  -3   4        9.31        5.43      2.47 o 
  -3  -3   4      665.93      649.51     11.69 o 
  -2  -3   4        0.08        0.26      1.96 o 
  -1  -3   4      300.83      294.15      3.73 o 
   0  -3   4     1496.05     1486.43     10.91 o 
   1  -3   4      737.65      743.02      6.87 o 
   2  -3   4      344.09      342.84      5.06 o 
   3  -3   4      126.30      129.39      2.93 o 
   4  -3   4       67.67       65.60      2.47 o 
   5  -3   4        7.40        4.35      1.54 o 
   6  -3   4        0.31        2.34      3.29 o 
  -6  -2   4        4.25        1.99      1.85 o 
  -5  -2   4        0.17        0.12      1.79 o 
  -4  -2   4      107.68      106.88      3.78 o 
  -3  -2   4      257.29      253.95      7.05 o 
  -2  -2   4      624.86      605.37      6.00 o 
  -1  -2   4       63.47       55.45      1.65 o 
   0  -2   4     1789.12     1710.64      7.67 o 
   1  -2   4        0.38        1.08      0.54 o 
   2  -2   4      126.05      121.56      1.98 o 
   3  -2   4      213.52      209.34      3.56 o 
   4  -2   4        8.84        9.94      1.41 o 
   5  -2   4       29.12       28.99      2.42 o 
   6  -2   4      166.67      163.52      7.79 o 
  -6  -1   4        1.51        1.80      1.53 o 
  -5  -1   4       82.32       83.25      2.90 o 
  -4  -1   4       67.54       73.71      3.81 o 
  -3  -1   4     1406.07     1427.66     18.68 o 
  -2  -1   4       81.36       90.20      3.69 o 
  -1  -1   4      205.33      181.91      2.53 o 
   0  -1   4     1841.26     2051.79      7.88 o 
   1  -1   4      186.95      167.33      1.84 o 
   2  -1   4       68.09       72.17      1.43 o 
   3  -1   4        3.62        4.67      0.82 o 
   4  -1   4        0.57        0.00      1.47 o 
   5  -1   4      144.18      139.60      4.28 o 
   6  -1   4        8.96        9.84      2.91 o 
   7  -1   4       47.45       46.26      5.40 o 
  -6   0   4      398.08      403.02     10.31 o 
  -5   0   4       30.64       27.76      1.99 o 
  -4   0   4      834.37      820.09      8.78 o 
  -3   0   4       76.78       75.82      2.76 o 
  -2   0   4     1797.34     1764.49     23.30 o 
  -1   0   4      172.63      172.23      2.21 o 
   0   0   4     4897.18     4837.95     41.84 o 
   1   0   4       68.26       75.09      2.05 o 
   2   0   4      107.64      103.56      3.61 o 
   3   0   4       80.12       77.77      2.49 o 
   4   0   4        4.95        3.26      1.92 o 
   5   0   4       11.41        8.36      2.50 o 
   6   0   4      401.83      400.59     11.11 o 
   7   0   4       39.67       31.41      4.44 o 
  -6   1   4       71.58       69.13      3.85 o 
  -5   1   4      379.86      361.53      6.98 o 
  -4   1   4        2.20        2.93      1.31 o 
  -3   1   4     2133.13     2107.78     15.98 o 
  -2   1   4        0.04        0.76      0.63 o 
  -1   1   4      780.44      793.40      3.85 o 
   0   1   4      242.38      286.17      2.74 o 
   1   1   4      172.76      159.84      4.80 o 
   2   1   4      476.15      503.86      7.67 o 
   3   1   4      160.47      187.90      3.73 o 
   4   1   4       28.20       28.37      2.95 o 
   5   1   4      685.39      684.03     12.84 o 
   6   1   4      106.21       99.21      5.80 o 
   7   1   4      130.99      135.63      7.77 o 
  -6   2   4      179.90      188.82      5.81 o 
  -5   2   4       30.63       33.77      2.85 o 
  -4   2   4      411.73      410.10      5.46 o 
  -3   2   4      177.45      189.43      3.02 o 
  -2   2   4      134.25      126.29      2.26 o 
  -1   2   4       69.76       85.79      1.47 o 
   0   2   4      145.38      151.88      2.99 o 
   1   2   4        0.00        1.95      0.57 o 
   2   2   4       91.19       98.32      3.49 o 
   3   2   4      263.53      285.12      4.62 o 
   4   2   4      132.84      120.56      5.07 o 
   5   2   4      122.74      124.63      5.91 o 
   6   2   4      366.40      350.59     10.18 o 
   7   2   4        0.76        7.16      3.67 o 
  -6   3   4      108.76      107.83      4.62 o 
  -5   3   4      269.75      264.84      5.08 o 
  -4   3   4       40.08       38.93      2.60 o 
  -3   3   4      676.73      648.43      7.49 o 
  -2   3   4       77.23       80.18      2.70 o 
  -1   3   4      476.66      478.52      5.13 o 
   0   3   4       30.01       30.56      1.16 o 
   1   3   4      345.13      378.08      3.40 o 
   2   3   4      120.75      127.83      1.90 o 
   3   3   4      763.91      758.58      7.27 o 
   4   3   4       67.76       77.25      4.30 o 
   5   3   4     1180.77     1159.88     16.28 o 
   6   3   4       43.03       48.43      4.55 o 
   7   3   4      335.08      340.46     11.11 o 
  -6   4   4      195.64      197.31      7.39 o 
  -5   4   4      145.41      149.23      4.85 o 
  -4   4   4      437.22      436.26      7.27 o 
  -3   4   4      243.48      228.24      7.27 o 
  -2   4   4        0.48        3.42      2.17 o 
  -1   4   4      116.41      131.79      3.13 o 
   0   4   4        0.05        1.10      0.79 o 
   1   4   4       61.41       68.44      1.71 o 
   2   4   4      737.12      762.63      9.85 o 
   3   4   4      588.13      603.60      6.66 o 
   4   4   4     1019.82     1000.93      9.30 o 
   5   4   4      496.84      498.39     10.72 o 
   6   4   4      280.19      279.78      9.10 o 
   7   4   4       39.68       37.10      4.75 o 
  -5   5   4       86.99       78.61      3.92 o 
  -4   5   4      172.25      164.62      4.96 o 
  -3   5   4      204.00      207.40      7.26 o 
  -2   5   4        4.46        2.48      2.87 o 
  -1   5   4      285.28      312.31      4.94 o 
   0   5   4       35.07       36.63      1.79 o 
   1   5   4       87.72       88.31      1.62 o 
   2   5   4     1148.23     1189.54      5.91 o 
   3   5   4       11.35       12.34      2.12 o 
   4   5   4      255.70      255.78      4.99 o 
   5   5   4      127.79      122.68      3.88 o 
   6   5   4      255.44      246.21      8.36 o 
   7   5   4       22.78       21.37      3.71 o 
  -5   6   4       68.53       72.20      3.98 o 
  -4   6   4      129.94      130.23      4.73 o 
  -3   6   4      143.10      148.68      6.93 o 
  -2   6   4        6.33        6.88      3.38 o 
  -1   6   4      124.81      117.17      5.24 o 
   0   6   4        0.07        0.75      1.06 o 
   1   6   4      134.67      141.05      3.28 o 
   2   6   4      174.16      175.19      2.57 o 
   3   6   4      130.23      131.77      2.86 o 
   4   6   4      348.59      329.43      4.70 o 
   5   6   4      277.55      274.51      4.68 o 
   6   6   4       10.95        8.72      3.15 o 
   7   6   4       26.25       25.01      3.57 o 
  -4   7   4       45.11       49.91      5.39 o 
  -3   7   4      173.96      175.72      7.71 o 
  -2   7   4       70.23       74.82      5.24 o 
  -1   7   4      148.02      139.94      6.08 o 
   0   7   4      221.53      222.55      7.20 o 
   1   7   4      682.42      669.22     11.36 o 
   2   7   4     1721.23     1680.06     17.82 o 
   3   7   4       52.99       52.11      2.74 o 
   4   7   4      437.93      445.09     10.00 o 
   5   7   4       80.39       78.61      5.90 o 
   6   7   4      125.60      123.35      6.68 o 
  -4   8   4       34.19       39.35      5.29 o 
  -3   8   4        7.56        5.61      4.29 o 
  -2   8   4        0.22        0.60      3.65 o 
  -1   8   4      489.67      453.59     11.09 o 
   0   8   4        7.11        9.06      2.58 o 
   1   8   4      374.89      360.41      9.29 o 
   2   8   4        1.69        0.00      2.35 o 
   3   8   4      214.33      227.76      8.01 o 
   4   8   4       98.53       92.52      5.31 o 
   5   8   4      241.53      250.59      6.11 o 
   6   8   4        6.04        0.29      3.49 o 
  -3   9   4        1.72        0.85      3.47 o 
  -2   9   4       21.85       21.23      4.24 o 
  -1   9   4       52.76       45.30      4.71 o 
   0   9   4       89.78       92.79      5.72 o 
   1   9   4        7.65        2.94      2.71 o 
   2   9   4      473.85      472.35     11.16 o 
   3   9   4       46.75       47.67      4.63 o 
   4   9   4       43.99       40.44      4.59 o 
   5   9   4       23.56       29.74      4.35 o 
  -1  10   4      144.40      156.51      7.99 o 
   0  10   4       35.34       41.26      4.83 o 
   1  10   4      145.18      148.98      7.35 o 
   2  10   4       83.61       92.12      6.14 o 
   3  10   4       37.58       40.03      4.79 o 
   4  10   4        1.01        0.32      3.09 o 
  -2  -7   5       16.79       21.59      3.62 o 
  -1  -7   5        5.30        6.36      3.33 o 
   0  -7   5       15.45       17.36      3.24 o 
   1  -7   5        0.29        3.07      3.20 o 
   2  -7   5       96.96      100.31      4.38 o 
  -4  -6   5        2.16        0.00      3.74 o 
  -3  -6   5       26.04       27.42      4.35 o 
  -2  -6   5       25.38       25.44      4.09 o 
  -1  -6   5        8.29        6.74      2.62 o 
   0  -6   5        5.92        6.68      2.09 o 
   1  -6   5      452.09      470.03     12.12 o 
   2  -6   5       57.65       53.09      2.73 o 
   3  -6   5      507.67      545.34     14.19 o 
  -5  -5   5       21.61       22.53      3.90 o 
  -4  -5   5       55.68       60.44      5.33 o 
  -3  -5   5        0.90        1.48      2.61 o 
  -2  -5   5       12.30        9.29      3.28 o 
  -1  -5   5       11.77       12.16      3.28 o 
   0  -5   5      154.78      149.09      4.66 o 
   1  -5   5       43.44       43.88      2.79 o 
   2  -5   5      161.75      159.87      3.94 o 
   3  -5   5       11.19       16.50      3.82 o 
   4  -5   5      221.82      216.70      9.07 o 
  -5  -4   5       38.90       44.63      4.71 o 
  -4  -4   5       60.54       60.46      4.66 o 
  -3  -4   5        1.40        1.28      2.49 o 
  -2  -4   5        2.89        1.76      2.72 o 
  -1  -4   5      110.82      106.35      3.63 o 
   0  -4   5        0.23        1.73      1.82 o 
   1  -4   5      740.03      714.20      9.12 o 
   2  -4   5        2.35        2.04      1.36 o 
   3  -4   5      422.85      436.79     11.01 o 
   4  -4   5        1.08        0.05      3.52 o 
   5  -4   5      130.16      140.54      7.41 o 
  -5  -3   5       25.50       22.95      2.81 o 
  -4  -3   5       35.72       26.34      3.64 o 
  -3  -3   5       28.91       26.57      3.29 o 
  -2  -3   5      358.03      354.70      8.92 o 
  -1  -3   5       88.66       87.53      3.08 o 
   0  -3   5      717.02      704.66      8.17 o 
   1  -3   5      361.89      357.64      6.08 o 
   2  -3   5      719.25      691.97      6.69 o 
   3  -3   5      105.34      112.88      5.65 o 
   4  -3   5      500.03      484.46     11.37 o 
   5  -3   5       17.88       21.45      3.85 o 
   6  -3   5       10.75        6.40      3.72 o 
  -6  -2   5        6.32        9.38      2.33 o 
  -5  -2   5       28.04       27.52      2.63 o 
  -4  -2   5       10.40        8.44      1.97 o 
  -3  -2   5        4.06        5.03      2.29 o 
  -2  -2   5      526.03      520.38      9.85 o 
  -1  -2   5      130.05      132.02      2.62 o 
   0  -2   5      801.71      788.08      6.33 o 
   1  -2   5      107.97      107.44      2.42 o 
   2  -2   5      377.01      364.12      5.43 o 
   3  -2   5        9.38        9.00      1.77 o 
   4  -2   5      249.48      250.18      5.53 o 
   5  -2   5       11.92        8.67      2.24 o 
   6  -2   5        1.92        1.99      2.10 o 
  -6  -1   5        6.55        5.08      2.98 o 
  -5  -1   5        1.43        1.00      1.80 o 
  -4  -1   5       66.10       63.07      3.03 o 
  -3  -1   5      116.46      110.50      3.59 o 
  -2  -1   5        0.48        0.21      2.02 o 
  -1  -1   5      256.46      225.51      3.11 o 
   0  -1   5        2.90        0.60      0.70 o 
   1  -1   5      853.64      822.47      4.97 o 
   2  -1   5      156.69      161.91      3.57 o 
   3  -1   5       70.22       69.67      2.80 o 
   4  -1   5       44.52       43.75      2.68 o 
   5  -1   5        9.98       10.75      2.09 o 
   6  -1   5       18.58       15.51      2.43 o 
  -6   0   5       27.93       25.71      4.07 o 
  -5   0   5       17.51       17.32      3.29 o 
  -4   0   5       60.09       57.29      2.82 o 
  -3   0   5      239.35      247.73      4.77 o 
  -2   0   5      442.44      404.91      5.46 o 
  -1   0   5     1878.85     2005.47      8.32 o 
   0   0   5      514.97      493.87      4.32 o 
   1   0   5      146.18      164.99      3.22 o 
   2   0   5      218.36      211.28      5.45 o 
   3   0   5       46.24       48.36      2.18 o 
   4   0   5      104.90      102.65      5.03 o 
   5   0   5       77.95       75.74      4.77 o 
   6   0   5       95.09       87.67      5.77 o 
   7   0   5       11.34        9.93      3.70 o 
  -6   1   5       13.17       15.65      3.40 o 
  -5   1   5      127.56      130.23      6.37 o 
  -4   1   5       59.66       56.53      4.46 o 
  -3   1   5      884.74      888.17      8.31 o 
  -2   1   5      250.30      238.42      3.93 o 
  -1   1   5     1114.50     1159.49      6.60 o 
   0   1   5       10.44        7.88      0.86 o 
   1   1   5      608.40      639.02      5.47 o 
   2   1   5        3.26        2.69      0.64 o 
   3   1   5        0.79        3.68      1.26 o 
   4   1   5        3.92        3.75      2.22 o 
   5   1   5      152.76      153.89      6.62 o 
   6   1   5        7.27        6.18      2.76 o 
   7   1   5      209.73      215.45      9.19 o 
  -6   2   5        2.70        3.87      3.02 o 
  -5   2   5      126.13      120.14      6.44 o 
  -4   2   5      220.85      214.87      4.99 o 
  -3   2   5       68.30       66.09      2.75 o 
  -2   2   5      207.17      196.37      2.67 o 
  -1   2   5        7.09        9.94      0.73 o 
   0   2   5      618.48      576.71      7.72 o 
   1   2   5      161.55      155.62      4.61 o 
   2   2   5        0.15        1.28      1.27 o 
   3   2   5       67.12       75.47      3.79 o 
   4   2   5        0.07        0.00      2.26 o 
   5   2   5       75.99       72.55      4.83 o 
   6   2   5      200.98      187.73      7.83 o 
   7   2   5        6.82        5.62      3.33 o 
  -6   3   5        1.69        2.42      3.31 o 
  -5   3   5       10.00        9.63      1.96 o 
  -4   3   5       15.98       17.79      2.18 o 
  -3   3   5      470.88      458.99     15.93 o 
  -2   3   5      518.03      507.52      9.26 o 
  -1   3   5      183.80      162.18      2.96 o 
   0   3   5      320.99      309.06      4.80 o 
   1   3   5       77.70       70.93      1.72 o 
   2   3   5      514.77      528.08      6.15 o 
   3   3   5       27.24       24.86      2.48 o 
   4   3   5       69.90       70.73      4.34 o 
   5   3   5      391.29      386.86      9.91 o 
   6   3   5        7.73        5.29      2.66 o 
   7   3   5      167.05      170.91      8.33 o 
  -5   4   5       97.56      114.67      4.50 o 
  -4   4   5      367.97      359.30      6.78 o 
  -3   4   5      392.92      404.35      6.53 o 
  -2   4   5      168.19      154.87      5.74 o 
  -1   4   5      132.31      136.74      3.05 o 
   0   4   5      179.29      166.18      2.75 o 
   1   4   5      175.89      185.25      2.82 o 
   2   4   5      340.71      378.46      3.80 o 
   3   4   5       25.23       26.88      1.93 o 
   4   4   5       82.02       85.80      3.15 o 
   5   4   5       15.61       12.63      2.93 o 
   6   4   5      211.23      224.59      8.35 o 
   7   4   5       14.26       19.74      3.99 o 
  -5   5   5       12.46       11.93      2.68 o 
  -4   5   5       66.72       63.56      3.44 o 
  -3   5   5      149.09      146.36      6.69 o 
  -2   5   5      146.19      125.81      5.55 o 
  -1   5   5        2.63        3.39      1.41 o 
   0   5   5        0.14        1.03      1.42 o 
   1   5   5        6.39        4.56      1.02 o 
   2   5   5       23.34       20.98      1.30 o 
   3   5   5       49.30       48.10      2.45 o 
   4   5   5       61.27       55.32      2.75 o 
   5   5   5      318.60      294.70     14.44 o 
   6   5   5      227.08      218.28      8.27 o 
   7   5   5       71.56       74.74      5.76 o 
  -5   6   5      199.60      200.98      6.27 o 
  -4   6   5       42.97       43.74      3.25 o 
  -3   6   5      492.19      477.31     11.60 o 
  -2   6   5        1.43        1.95      2.92 o 
  -1   6   5      137.90      140.89      5.91 o 
   0   6   5        3.11        4.05      1.69 o 
   1   6   5        8.65        7.88      1.29 o 
   2   6   5      168.18      170.14      3.14 o 
   3   6   5      448.12      462.46      5.80 o 
   4   6   5        7.91        8.14      1.82 o 
   5   6   5      260.44      260.30      5.68 o 
   6   6   5       26.73       27.93      2.50 o 
   7   6   5      170.13      180.42      8.07 o 
  -4   7   5      224.53      232.18      6.53 o 
  -3   7   5        5.08        6.86      3.45 o 
  -2   7   5      180.60      180.01      7.52 o 
  -1   7   5       52.98       52.65      4.41 o 
   0   7   5       14.94       17.22      3.25 o 
   1   7   5       73.15       76.14      2.38 o 
   2   7   5        2.25        3.72      1.20 o 
   3   7   5       59.44       51.99      4.05 o 
   4   7   5       14.33       17.45      2.55 o 
   5   7   5       74.26       67.03      3.37 o 
   6   7   5       83.09       87.26      4.04 o 
  -3   8   5      158.86      163.64      8.21 o 
  -2   8   5      137.15      122.73      6.48 o 
  -1   8   5       15.66       12.01      2.65 o 
   0   8   5       51.71       50.55      4.38 o 
   1   8   5       43.39       45.36      3.00 o 
   2   8   5      146.68      134.97      4.22 o 
   3   8   5      262.65      272.90      8.66 o 
   4   8   5       34.68       36.64      4.25 o 
   5   8   5      107.67      118.86      4.42 o 
   6   8   5        3.88        6.34      2.15 o 
  -2   9   5        0.45        0.00      3.18 o 
  -1   9   5        1.52        0.00      3.10 o 
   0   9   5       37.17       38.65      4.13 o 
   1   9   5       11.87       12.16      3.01 o 
   2   9   5      184.88      190.74      5.35 o 
   3   9   5       63.49       70.31      5.30 o 
   4   9   5      224.65      237.89      8.88 o 
   5   9   5       12.37       15.73      3.35 o 
  -1  10   5       15.58       10.21      3.01 o 
   0  10   5       65.37       60.80      5.31 o 
   1  10   5       97.81       95.15      6.09 o 
   2  10   5       87.20       92.87      4.25 o 
   3  10   5       34.03       36.91      4.74 o 
   4  10   5      123.49      122.42      6.97 o 
  -3  -6   6      169.95      191.20      9.16 o 
  -2  -6   6        6.14        4.95      3.30 o 
  -1  -6   6       84.13       81.40      5.67 o 
   0  -6   6       39.09       40.26      4.22 o 
   1  -6   6       31.59       31.45      2.91 o 
   2  -6   6        0.42        0.00      2.55 o 
  -4  -5   6      132.51      151.16      8.07 o 
  -3  -5   6       66.62       69.29      5.91 o 
  -2  -5   6       28.16       32.25      4.48 o 
  -1  -5   6        0.07        0.00      1.99 o 
   0  -5   6       22.93       21.65      2.58 o 
   1  -5   6       63.43       59.55      3.46 o 
   2  -5   6      102.79      109.16      4.40 o 
   3  -5   6       12.92       14.80      4.26 o 
  -4  -4   6      125.02      121.46      6.86 o 
  -3  -4   6       82.48       94.38      5.98 o 
  -2  -4   6       24.93       23.30      3.45 o 
  -1  -4   6      149.57      155.95      4.59 o 
   0  -4   6      160.69      153.68      4.66 o 
   1  -4   6        1.90        0.00      1.87 o 
   2  -4   6        0.33        0.87      1.80 o 
   3  -4   6       64.85       67.55      5.67 o 
   4  -4   6        5.62        7.44      3.89 o 
  -5  -3   6      158.92      161.15      5.52 o 
  -4  -3   6       97.19      101.40      5.91 o 
  -3  -3   6      242.09      247.52      8.37 o 
  -2  -3   6        9.17       11.11      2.72 o 
  -1  -3   6       36.44       35.94      2.46 o 
   0  -3   6      228.56      212.39      5.00 o 
   1  -3   6       80.20       81.40      3.46 o 
   2  -3   6       63.36       62.01      3.35 o 
   3  -3   6        6.89        7.97      3.35 o 
   4  -3   6      136.78      135.71      6.95 o 
   5  -3   6      169.39      174.08      8.01 o 
  -5  -2   6       20.08       22.02      2.80 o 
  -4  -2   6       69.61       75.11      3.63 o 
  -3  -2   6       91.26       88.07      5.01 o 
  -2  -2   6      107.46      100.15      4.93 o 
  -1  -2   6        4.71        3.54      1.51 o 
   0  -2   6      118.65      110.01      4.14 o 
   1  -2   6      189.52      190.58      4.51 o 
   2  -2   6      601.64      594.26     11.24 o 
   3  -2   6      384.54      383.47      6.51 o 
   4  -2   6      215.85      228.08      5.59 o 
   5  -2   6       73.40       73.67      3.80 o 
   6  -2   6       41.78       44.23      3.48 o 
  -5  -1   6      111.97      117.79      6.65 o 
  -4  -1   6      126.41      128.01      4.29 o 
  -3  -1   6        5.73        9.99      2.16 o 
  -2  -1   6       14.16       16.02      2.54 o 
  -1  -1   6       37.78       31.16      1.90 o 
   0  -1   6      299.69      295.11      3.83 o 
   1  -1   6      804.51      787.91      5.32 o 
   2  -1   6      134.12      130.85      3.54 o 
   3  -1   6      494.15      493.73      7.10 o 
   4  -1   6       16.73       21.32      2.47 o 
   5  -1   6      651.29      638.24     12.50 o 
   6  -1   6        2.96        2.51      2.04 o 
  -6   0   6      135.85      131.46      7.43 o 
  -5   0   6        1.67        1.45      3.29 o 
  -4   0   6      262.20      266.98      8.65 o 
  -3   0   6       93.05       88.40      3.29 o 
  -2   0   6       63.98       57.69      2.56 o 
  -1   0   6      404.65      408.37      6.70 o 
   0   0   6      257.73      233.85      3.34 o 
   1   0   6        9.09        8.33      1.06 o 
   2   0   6      407.99      370.23      7.67 o 
   3   0   6       22.60       23.82      2.75 o 
   4   0   6      172.12      174.59      6.63 o 
   5   0   6       58.73       50.09      4.31 o 
   6   0   6        2.73        2.45      1.76 o 
  -6   1   6       29.26       29.67      4.88 o 
  -5   1   6       37.50       33.39      4.49 o 
  -4   1   6        3.45        4.14      3.00 o 
  -3   1   6       70.40       71.67      4.77 o 
  -2   1   6       37.19       44.68      4.01 o 
  -1   1   6        0.31        3.02      2.79 o 
   0   1   6      225.51      278.72      4.12 o 
   1   1   6      579.04      569.03      5.83 o 
   2   1   6      231.31      235.32      6.22 o 
   3   1   6      144.46      137.05      5.21 o 
   4   1   6       13.14       11.89      2.47 o 
   5   1   6       93.86       88.26      5.24 o 
   6   1   6        7.58        7.45      2.79 o 
   7   1   6        0.01        0.00      2.82 o 
  -6   2   6        6.52        8.81      3.92 o 
  -5   2   6       15.20       12.89      4.12 o 
  -4   2   6        3.28        3.11      2.95 o 
  -3   2   6       64.43       58.90      4.56 o 
  -2   2   6      771.15      739.05     11.67 o 
  -1   2   6      721.35      720.73      7.82 o 
   0   2   6     1223.36     1203.98      9.44 o 
   1   2   6      124.54      126.87      2.84 o 
   2   2   6      636.63      619.29      9.92 o 
   3   2   6       81.56       85.71      4.19 o 
   4   2   6      290.93      265.96      7.88 o 
   5   2   6      173.70      170.27      7.06 o 
   6   2   6       41.27       43.76      4.46 o 
   7   2   6       13.82       15.87      3.68 o 
  -5   3   6        5.55        5.65      3.79 o 
  -4   3   6       42.30       42.08      2.79 o 
  -3   3   6      313.30      304.03      5.55 o 
  -2   3   6      412.03      409.91      5.69 o 
  -1   3   6      216.45      203.98      3.56 o 
   0   3   6      481.69      480.74      5.36 o 
   1   3   6     1184.46     1120.54     20.79 o 
   2   3   6     1144.08     1137.97     13.66 o 
   3   3   6       56.94       49.39      3.56 o 
   4   3   6      131.28      132.57      5.80 o 
   5   3   6        5.36        3.54      2.58 o 
   6   3   6        2.08        2.19      2.96 o 
   7   3   6        1.90        2.26      3.35 o 
  -5   4   6       43.62       45.98      3.34 o 
  -4   4   6        2.70        1.96      1.81 o 
  -3   4   6      192.16      202.89      4.90 o 
  -2   4   6      157.72      151.84      5.97 o 
  -1   4   6      488.50      476.36      6.90 o 
   0   4   6      201.50      202.45      3.80 o 
   1   4   6      514.49      536.13      6.89 o 
   2   4   6       84.99       80.95      2.85 o 
   3   4   6       29.65       29.27      2.25 o 
   4   4   6      159.63      150.01      6.09 o 
   5   4   6       25.46       23.37      3.32 o 
   6   4   6       10.29        9.23      3.16 o 
   7   4   6        3.02        4.56      3.35 o 
  -5   5   6       24.58       22.94      2.88 o 
  -4   5   6       50.99       53.36      3.34 o 
  -3   5   6      236.92      240.99      8.37 o 
  -2   5   6      571.25      564.27     11.33 o 
  -1   5   6      117.61      115.43      3.28 o 
   0   5   6      267.82      268.55      6.01 o 
   1   5   6      262.01      246.16      3.68 o 
   2   5   6      276.48      276.99      5.09 o 
   3   5   6        0.13        0.24      1.43 o 
   4   5   6       41.96       41.60      2.64 o 
   5   5   6      103.17       90.48      5.30 o 
   6   5   6       26.45       29.61      3.97 o 
   7   5   6       66.70       67.09      5.66 o 
  -4   6   6        4.98        2.98      4.31 o 
  -3   6   6      496.13      501.21     12.22 o 
  -2   6   6        3.34        0.73      2.91 o 
  -1   6   6      388.41      372.28      5.96 o 
   0   6   6       22.72       19.62      2.13 o 
   1   6   6      414.60      408.44      4.94 o 
   2   6   6       76.61       82.06      3.15 o 
   3   6   6       49.07       50.34      2.69 o 
   4   6   6        7.60        8.80      1.93 o 
   5   6   6      145.40      151.45      4.71 o 
   6   6   6       41.30       42.05      4.43 o 
  -4   7   6      300.86      299.67      7.48 o 
  -3   7   6        2.72        0.73      3.39 o 
  -2   7   6      810.51      804.42     15.11 o 
  -1   7   6        0.08        0.74      1.68 o 
   0   7   6      296.51      294.46      5.74 o 
   1   7   6       33.94       33.99      1.89 o 
   2   7   6       20.88       16.77      2.00 o 
   3   7   6       50.09       46.46      2.68 o 
   4   7   6        0.14        0.85      1.60 o 
   5   7   6        5.22        3.66      1.56 o 
   6   7   6       88.82       98.07      6.61 o 
  -3   8   6      485.14      510.77     13.78 o 
  -2   8   6        4.15        6.65      3.27 o 
  -1   8   6      276.35      286.70      6.16 o 
   0   8   6        8.29        8.37      2.21 o 
   1   8   6      507.18      483.35      7.64 o 
   2   8   6       58.44       60.57      4.57 o 
   3   8   6        0.07        0.34      2.66 o 
   4   8   6        0.10        0.00      2.56 o 
   5   8   6       62.38       71.16      5.35 o 
   6   8   6        1.67        1.66      3.55 o 
  -2   9   6      196.93      193.51      8.74 o 
  -1   9   6       45.10       44.28      4.95 o 
   0   9   6        0.40        0.00      2.20 o 
   1   9   6        3.06        2.51      2.07 o 
   2   9   6      245.81      249.93      9.00 o 
   3   9   6       56.74       58.08      4.76 o 
   4   9   6       71.81       73.40      5.33 o 
   5   9   6       13.77       14.52      3.56 o 
  -1  10   6        1.44        0.00      2.91 o 
   0  10   6       68.02       71.10      3.99 o 
   1  10   6        5.24        3.16      2.31 o 
   2  10   6       29.77       31.54      4.72 o 
   3  10   6      242.99      243.93      9.30 o 
   4  10   6       53.95       68.93      5.72 o 
   0  -6   7       21.33       23.19      3.39 o 
  -3  -5   7      101.18      101.12      7.10 o 
  -2  -5   7      216.74      224.69      9.39 o 
  -1  -5   7       18.05       20.58      4.18 o 
   0  -5   7      237.99      243.18      6.43 o 
   1  -5   7       24.55       23.38      2.60 o 
   2  -5   7       11.49       11.16      2.10 o 
   3  -5   7        0.07        0.28      3.54 o 
  -4  -4   7      118.78      119.73      7.09 o 
  -3  -4   7      245.28      243.80      9.22 o 
  -2  -4   7       67.62       65.54      5.21 o 
  -1  -4   7      310.29      312.05      9.80 o 
   0  -4   7       23.20       23.67      3.03 o 
   1  -4   7        4.02        1.71      2.22 o 
   2  -4   7       45.74       45.19      3.23 o 
   3  -4   7        6.11        8.66      3.59 o 
   4  -4   7       41.63       46.68      5.44 o 
  -4  -3   7      243.96      251.70      6.76 o 
  -3  -3   7      300.19      314.94      9.92 o 
  -2  -3   7      104.37      104.92      5.85 o 
  -1  -3   7       68.29       69.77      4.90 o 
   0  -3   7      180.96      179.03      4.85 o 
   1  -3   7        5.43        4.40      1.85 o 
   2  -3   7        8.68       12.51      2.28 o 
   3  -3   7       91.57       96.00      5.62 o 
   4  -3   7       26.99       24.80      4.27 o 
   5  -3   7       80.04       85.60      6.34 o 
  -5  -2   7       44.63       47.68      5.75 o 
  -4  -2   7      266.61      263.98      8.42 o 
  -3  -2   7       85.40       86.10      5.17 o 
  -2  -2   7       71.75       68.04      4.50 o 
  -1  -2   7       75.17       88.97      5.02 o 
   0  -2   7       10.93       12.27      1.88 o 
   1  -2   7       38.92       40.01      2.62 o 
   2  -2   7       74.20       66.03      4.43 o 
   3  -2   7        1.82        1.65      2.36 o 
   4  -2   7      139.19      145.02      7.33 o 
   5  -2   7      146.11      158.18      7.98 o 
  -5  -1   7      159.57      167.94      8.46 o 
  -4  -1   7       27.59       28.91      4.31 o 
  -3  -1   7      224.41      241.58      9.73 o 
  -2  -1   7        0.07        0.00      2.01 o 
  -1  -1   7        0.09        0.06      2.24 o 
   0  -1   7        4.10        4.87      1.14 o 
   1  -1   7      409.08      394.61      5.70 o 
   2  -1   7      362.71      355.34      5.94 o 
   3  -1   7      624.57      638.20      8.45 o 
   4  -1   7      323.29      335.94      6.72 o 
   5  -1   7      471.81      494.92      8.72 o 
   6  -1   7       12.10       12.54      2.46 o 
  -5   0   7       41.25       34.60      4.59 o 
  -4   0   7      302.29      302.23      9.72 o 
  -3   0   7       42.03       40.17      4.13 o 
  -2   0   7        0.25        0.50      1.49 o 
  -1   0   7       65.82       61.58      4.06 o 
   0   0   7       41.59       38.73      1.69 o 
   1   0   7      167.36      165.48      4.05 o 
   2   0   7      677.02      622.94     10.57 o 
   3   0   7      271.39      275.45      7.83 o 
   4   0   7      702.83      681.01     13.02 o 
   5   0   7        4.82        5.07      2.61 o 
   6   0   7      164.20      162.90      5.51 o 
  -5   1   7      209.56      198.42      8.56 o 
  -4   1   7        9.36        6.91      3.51 o 
  -3   1   7      243.86      251.38      8.30 o 
  -2   1   7      265.88      262.45      7.79 o 
  -1   1   7        2.45        0.81      1.25 o 
   0   1   7      116.57      119.58      2.86 o 
   1   1   7      329.56      310.50      9.45 o 
   2   1   7        7.82        7.91      2.14 o 
   3   1   7      152.50      152.40      5.85 o 
   4   1   7        0.37        0.55      2.33 o 
   5   1   7      349.73      359.84     10.35 o 
   6   1   7       40.09       37.77      4.47 o 
  -5   2   7        3.79        4.39      3.80 o 
  -4   2   7       47.30       46.60      4.77 o 
  -3   2   7      131.44      120.34      5.82 o 
  -2   2   7      104.56       91.18      4.73 o 
  -1   2   7       21.96       22.08      2.88 o 
   0   2   7      477.61      446.82      6.64 o 
   1   2   7      121.06      118.78      3.42 o 
   2   2   7     1500.28     1468.69     16.41 o 
   3   2   7      109.67      113.85      5.23 o 
   4   2   7      694.75      694.38     13.00 o 
   5   2   7       32.66       35.57      3.87 o 
   6   2   7       64.80       73.73      5.74 o 
  -5   3   7        3.05        0.86      3.61 o 
  -4   3   7       35.02       37.81      4.62 o 
  -3   3   7      134.71      130.04      6.09 o 
  -2   3   7      630.63      593.53     11.41 o 
  -1   3   7      622.83      606.38     10.43 o 
   0   3   7      241.23      236.60      6.11 o 
   1   3   7     1308.85     1292.64     15.24 o 
   2   3   7      387.53      392.81      8.80 o 
   3   3   7      537.47      500.92     10.32 o 
   4   3   7       30.15       25.64      3.24 o 
   5   3   7      330.63      307.48      9.59 o 
   6   3   7       10.20        8.93      3.65 o 
   7   3   7        0.30        0.00      3.06 o 
  -5   4   7       22.24       19.75      4.55 o 
  -4   4   7       14.14       17.59      4.02 o 
  -3   4   7       15.73       11.45      3.13 o 
  -2   4   7       79.58       76.84      4.81 o 
  -1   4   7      351.54      327.44      7.97 o 
   0   4   7      421.51      416.94      5.60 o 
   1   4   7      403.65      394.64      4.57 o 
   2   4   7      678.51      692.85     11.77 o 
   3   4   7      128.28      122.55      5.42 o 
   4   4   7      381.32      388.64      9.83 o 
   5   4   7       77.45       67.80      4.90 o 
   6   4   7       19.10       20.90      4.09 o 
   7   4   7       10.42       11.70      4.02 o 
  -4   5   7        3.07        1.10      3.72 o 
  -3   5   7       39.48       40.98      4.43 o 
  -2   5   7      359.50      364.52      9.58 o 
  -1   5   7       54.43       52.82      4.18 o 
   0   5   7      295.35      288.14      5.04 o 
   1   5   7      378.63      372.70      4.69 o 
   2   5   7      588.75      579.27      8.71 o 
   3   5   7       52.11       49.08      2.90 o 
   4   5   7       17.05       15.39      2.80 o 
   5   5   7       17.17       17.79      3.55 o 
   6   5   7        0.61        3.20      3.23 o 
  -4   6   7       24.07       23.12      2.95 o 
  -3   6   7      247.24      244.65      8.98 o 
  -2   6   7      155.82      140.53      6.57 o 
  -1   6   7      697.44      693.06     12.75 o 
   0   6   7      152.45      136.44      3.93 o 
   1   6   7      441.85      429.82      5.33 o 
   2   6   7       23.66       20.55      2.27 o 
   3   6   7       47.89       43.38      2.76 o 
   4   6   7        5.68        2.80      1.70 o 
   5   6   7       16.00       10.37      3.11 o 
   6   6   7       62.79       61.52      5.23 o 
  -4   7   7      139.51      146.79      5.54 o 
  -3   7   7       44.83       44.72      5.24 o 
  -2   7   7      578.08      586.43     13.39 o 
  -1   7   7       10.48       15.45      3.75 o 
   0   7   7      333.98      337.28      6.21 o 
   1   7   7      185.00      180.08      3.81 o 
   2   7   7      382.60      376.78      6.63 o 
   3   7   7        7.82        7.09      1.86 o 
   4   7   7        0.96        0.46      1.63 o 
   5   7   7        5.17        6.51      2.58 o 
   6   7   7       59.52       60.57      4.98 o 
  -3   8   7      342.62      342.71     11.41 o 
  -2   8   7       14.14       15.81      3.71 o 
  -1   8   7      582.18      587.72     13.25 o 
   0   8   7       40.27       38.22      2.85 o 
   1   8   7      223.77      229.84      4.44 o 
   2   8   7       16.58       17.37      2.15 o 
   3   8   7        0.15        0.81      3.11 o 
   4   8   7       35.73       28.37      3.68 o 
   5   8   7        9.52       10.57      3.50 o 
  -2   9   7      262.70      275.32     10.12 o 
  -1   9   7       33.36       35.18      4.31 o 
   0   9   7       97.94       97.69      5.87 o 
   1   9   7        2.17        1.67      2.13 o 
   2   9   7       60.30       56.10      5.07 o 
   3   9   7        0.00        0.00      3.32 o 
   4   9   7       80.38       77.45      5.97 o 
   5   9   7        4.95        5.37      3.42 o 
  -1  10   7       56.50       66.22      5.65 o 
   0  10   7        5.54        3.72      2.75 o 
   1  10   7        5.21        4.93      2.40 o 
   2  10   7       17.22       17.35      4.22 o 
   3  10   7       75.65       81.55      6.54 o 
   4  10   7        1.36        1.02      3.14 o 
  -1  -5   8        0.09        1.30      3.31 o 
   0  -5   8      354.00      362.98      8.22 o 
   1  -5   8       28.16       29.42      3.29 o 
  -2  -4   8      139.26      141.54      7.55 o 
  -1  -4   8      347.33      359.42     11.35 o 
   0  -4   8       48.96       42.87      3.44 o 
   1  -4   8      167.53      170.36      5.60 o 
   2  -4   8        0.30        0.00      3.15 o 
   3  -4   8       16.64       13.64      3.47 o 
  -3  -3   8      149.16      154.43      7.64 o 
  -2  -3   8      131.69      131.68      6.92 o 
  -1  -3   8       12.83       23.96      3.82 o 
   0  -3   8      232.19      228.64      5.98 o 
   1  -3   8        1.06        0.95      1.93 o 
   2  -3   8       12.41       15.35      3.21 o 
   3  -3   8       77.67       75.82      5.52 o 
   4  -3   8        1.54        1.35      3.82 o 
  -4  -2   8      133.13      135.40      7.90 o 
  -3  -2   8      165.03      173.98      5.49 o 
  -2  -2   8      242.38      237.81      8.17 o 
  -1  -2   8      158.03      160.31      6.86 o 
   0  -2   8      217.12      220.79      7.86 o 
   1  -2   8       22.42       19.81      2.29 o 
   2  -2   8        5.15        3.75      2.63 o 
   3  -2   8        2.26        1.15      2.69 o 
   4  -2   8        5.04        5.02      3.64 o 
   5  -2   8      131.27      142.68      7.97 o 
  -4  -1   8       88.17       84.85      6.43 o 
  -3  -1   8      486.12      495.20     12.54 o 
  -2  -1   8       11.36       14.69      2.10 o 
  -1  -1   8       75.93       90.84      4.91 o 
   0  -1   8        6.18       10.37      1.79 o 
   1  -1   8       11.04       10.10      1.91 o 
   2  -1   8       10.99       10.21      2.83 o 
   3  -1   8       68.71       64.27      3.18 o 
   4  -1   8       87.67       89.60      4.13 o 
   5  -1   8      284.55      294.37      7.19 o 
  -4   0   8      185.96      185.36      8.57 o 
  -3   0   8        4.38        2.90      2.75 o 
  -2   0   8       59.15       63.87      4.62 o 
  -1   0   8      110.19      101.51      3.46 o 
   0   0   8        0.01        0.87      1.01 o 
   1   0   8       67.17       66.08      2.81 o 
   2   0   8      511.22      485.50     10.03 o 
   3   0   8       78.43       77.20      4.56 o 
   4   0   8      132.62      125.42      6.23 o 
   5   0   8       78.73       70.72      5.18 o 
   6   0   8      335.55      354.56      8.12 o 
  -5   1   8      177.85      182.77      8.86 o 
  -4   1   8      119.07      105.61      6.87 o 
  -3   1   8      320.57      343.41     10.16 o 
  -2   1   8        0.35        0.54      2.46 o 
  -1   1   8        7.82        9.84      2.92 o 
   0   1   8       78.81       80.80      2.40 o 
   1   1   8       61.76       53.22      3.76 o 
   2   1   8      269.71      267.87      7.66 o 
   3   1   8      538.07      539.75     11.26 o 
   4   1   8        1.74        3.23      2.46 o 
   5   1   8      681.40      669.73     14.52 o 
   6   1   8        1.87        1.92      2.62 o 
  -5   2   8       36.22       31.41      5.27 o 
  -4   2   8      340.19      353.54     10.99 o 
  -3   2   8       13.58       13.59      3.37 o 
  -2   2   8        5.40        7.90      2.83 o 
  -1   2   8      105.97      103.41      5.10 o 
   0   2   8       34.33       27.55      2.86 o 
   1   2   8      136.47      146.89      5.73 o 
   2   2   8      563.91      527.88     10.61 o 
   3   2   8       36.98       30.22      3.46 o 
   4   2   8      182.10      187.52      7.21 o 
   5   2   8       28.65       28.30      3.51 o 
   6   2   8      206.20      217.88      9.02 o 
  -4   3   8       47.19       37.61      5.12 o 
  -3   3   8       16.42       15.63      3.46 o 
  -2   3   8      250.02      245.35      8.04 o 
  -1   3   8       72.59       64.79      4.36 o 
   0   3   8        0.99        0.18      2.05 o 
   1   3   8      480.78      503.36     10.47 o 
   2   3   8       28.55       27.81      3.17 o 
   3   3   8      461.71      464.85     10.53 o 
   4   3   8       80.85       76.44      4.84 o 
   5   3   8      445.75      463.90     11.89 o 
   6   3   8        1.13        3.91      2.82 o 
  -4   4   8       68.32       69.76      5.47 o 
  -3   4   8        5.58        6.18      2.65 o 
  -2   4   8      159.93      158.43      6.64 o 
  -1   4   8      208.01      189.82      6.69 o 
   0   4   8      167.44      159.86      5.65 o 
   1   4   8        0.05        0.00      1.48 o 
   2   4   8      988.66      973.75     14.80 o 
   3   4   8      176.72      170.03      6.69 o 
   4   4   8      450.64      428.64     10.82 o 
   5   4   8       42.37       38.84      4.33 o 
   6   4   8       57.98       58.10      5.33 o 
  -4   5   8        0.11        1.49      4.22 o 
  -3   5   8        6.78        6.76      3.26 o 
  -2   5   8       23.49       19.03      3.57 o 
  -1   5   8       80.72       72.41      4.79 o 
   0   5   8      325.19      315.44      5.45 o 
   1   5   8      256.50      253.02      4.16 o 
   2   5   8      539.04      525.74      7.69 o 
   3   5   8        6.40        7.61      2.57 o 
   4   5   8       65.49       66.20      4.69 o 
   5   5   8       29.90       25.66      3.91 o 
   6   5   8       39.36       33.72      4.62 o 
  -4   6   8       20.06       15.22      4.29 o 
  -3   6   8        1.20        0.28      3.10 o 
  -2   6   8       35.39       38.87      4.29 o 
  -1   6   8      202.74      202.96      7.54 o 
   0   6   8        5.60        6.07      1.75 o 
   1   6   8       96.99      101.61      2.91 o 
   2   6   8      192.49      173.72      4.72 o 
   3   6   8      157.86      158.58      4.71 o 
   4   6   8       75.50       66.34      3.43 o 
   5   6   8       40.54       42.02      4.25 o 
   6   6   8        0.27        0.00      2.88 o 
  -3   7   8       94.65       89.65      6.68 o 
  -2   7   8      129.15      133.15      7.08 o 
  -1   7   8      179.24      175.97      7.52 o 
   0   7   8      241.11      245.10      5.70 o 
   1   7   8      229.30      223.89      4.31 o 
   2   7   8      448.66      465.49      7.71 o 
   3   7   8        0.96        0.15      1.65 o 
   4   7   8       73.31       75.15      4.45 o 
   5   7   8        1.91        2.67      1.76 o 
   6   7   8       12.54       16.75      3.89 o 
  -2   8   8       17.45       18.29      4.00 o 
  -1   8   8      327.77      332.20     10.37 o 
   0   8   8        0.00        2.29      1.96 o 
   1   8   8      166.17      166.80      3.95 o 
   2   8   8        3.34        1.47      1.93 o 
   3   8   8       12.25       15.33      2.32 o 
   4   8   8       10.71        9.73      2.11 o 
   5   8   8       15.25       14.63      2.81 o 
  -1   9   8       16.26       16.45      3.77 o 
   0   9   8       74.68       77.90      3.80 o 
   1   9   8        9.77        6.96      2.23 o 
   2   9   8       71.78       74.71      5.88 o 
   3   9   8        7.61        9.53      3.51 o 
   4   9   8        0.84        1.74      2.99 o 
   0  10   8       71.40       76.02      4.01 o 
   1  10   8      179.51      178.28      5.69 o 
   2  10   8      117.89      133.76      7.47 o 
   3  10   8        0.34        0.19      3.60 o 
   0  -4   9       23.75       22.58      4.30 o 
  -2  -3   9      107.34      112.39      6.69 o 
  -1  -3   9       27.09       26.51      4.36 o 
   0  -3   9      240.31      264.66      9.74 o 
   1  -3   9       78.04       71.10      3.90 o 
   2  -3   9       62.60       68.64      5.44 o 
   3  -3   9        0.75        5.47      3.35 o 
  -3  -2   9       70.46       66.85      5.54 o 
  -2  -2   9      233.86      247.99      8.92 o 
  -1  -2   9      111.42      115.13      6.37 o 
   0  -2   9      154.38      166.86      7.39 o 
   1  -2   9       44.15       42.84      2.99 o 
   2  -2   9       40.24       42.37      4.29 o 
   3  -2   9        0.38        2.14      3.18 o 
   4  -2   9        0.36        0.00      3.44 o 
  -3  -1   9      299.07      297.32     10.32 o 
  -2  -1   9        0.49        0.00      2.64 o 
  -1  -1   9      208.79      195.45      7.14 o 
   0  -1   9       44.94       39.25      3.96 o 
   1  -1   9      264.46      271.90      6.01 o 
   2  -1   9        5.47        2.08      2.92 o 
   3  -1   9        1.64        0.00      2.67 o 
   4  -1   9        0.76        0.00      2.71 o 
  -4   0   9       89.46       91.21      6.41 o 
  -3   0   9       39.85       40.87      5.10 o 
  -2   0   9      282.62      284.11      9.39 o 
  -1   0   9       20.41       30.39      3.73 o 
   0   0   9      174.93      181.81      3.79 o 
   1   0   9        5.09        6.19      1.30 o 
   2   0   9       57.70       60.44      3.02 o 
   3   0   9        0.09        0.75      2.39 o 
   4   0   9        4.55        5.69      2.12 o 
   5   0   9      161.75      169.58     11.35 o 
  -4   1   9        1.26        0.02      3.22 o 
  -3   1   9      311.03      331.15     10.54 o 
  -2   1   9       22.48       19.25      3.46 o 
  -1   1   9       61.27       67.42      4.63 o 
   0   1   9        5.65        6.60      1.76 o 
   1   1   9        0.26        0.50      1.64 o 
   2   1   9      262.98      258.08      7.95 o 
   3   1   9      186.97      186.11      7.23 o 
   4   1   9        9.34        6.90      2.50 o 
   5   1   9      228.21      248.12      9.47 o 
  -4   2   9      167.74      165.06      8.12 o 
  -3   2   9       22.34       16.93      3.98 o 
  -2   2   9      186.49      189.86      7.46 o 
  -1   2   9       16.61       17.17      3.14 o 
   0   2   9       70.30       74.23      3.16 o 
   1   2   9       55.80       51.65      4.11 o 
   2   2   9       61.52       51.98      3.96 o 
   3   2   9       85.29       77.30      4.92 o 
   4   2   9      147.57      147.85      6.83 o 
   5   2   9       13.53       15.01      3.64 o 
   6   2   9      111.64      117.15      7.09 o 
  -4   3   9       40.23       36.34      4.78 o 
  -3   3   9      351.28      354.43     10.73 o 
  -2   3   9       50.09       54.57      4.42 o 
  -1   3   9       71.50       73.10      4.81 o 
   0   3   9       89.78       92.27      4.68 o 
   1   3   9       27.10       30.10      3.36 o 
   2   3   9      188.24      189.12      6.99 o 
   3   3   9       23.77       24.30      3.32 o 
   4   3   9        0.69        0.00      2.43 o 
   5   3   9      120.89      127.19      6.96 o 
   6   3   9        6.80        6.35      2.83 o 
  -4   4   9       51.82       53.36      5.27 o 
  -3   4   9      372.80      358.26     10.85 o 
  -2   4   9       24.50       22.53      3.68 o 
  -1   4   9      153.26      152.09      6.36 o 
   0   4   9        6.39        3.08      2.49 o 
   1   4   9        7.06        7.58      2.28 o 
   2   4   9      255.33      246.98      8.13 o 
   3   4   9        8.19        9.50      2.50 o 
   4   4   9      103.93      101.24      5.88 o 
   5   4   9        1.62        2.93      3.30 o 
   6   4   9       81.98       83.75      6.24 o 
  -3   5   9       10.27        8.30      3.91 o 
  -2   5   9        1.28        0.27      3.07 o 
  -1   5   9       21.07       17.56      3.24 o 
   0   5   9       38.35       37.07      3.64 o 
   1   5   9       59.38       58.54      4.61 o 
   2   5   9      169.61      166.95      6.92 o 
   3   5   9      119.87      111.48      6.07 o 
   4   5   9      166.30      164.76      7.31 o 
   5   5   9       82.39       74.26      5.57 o 
   6   5   9       97.29      102.18      7.03 o 
  -3   6   9       62.95       68.49      5.47 o 
  -2   6   9        1.97        2.14      2.92 o 
  -1   6   9       17.67       17.17      3.37 o 
   0   6   9        0.04        0.00      2.51 o 
   1   6   9       74.04       72.38      3.37 o 
   2   6   9       43.19       41.27      2.82 o 
   3   6   9      266.38      280.31      9.11 o 
   4   6   9        7.36        3.71      3.06 o 
   5   6   9      163.13      165.32      7.76 o 
   6   6   9       22.18       22.56      4.40 o 
  -2   7   9       44.48       45.32      5.05 o 
  -1   7   9        3.83        5.87      3.05 o 
   0   7   9       11.24       13.55      3.31 o 
   1   7   9       54.64       51.35      3.08 o 
   2   7   9      176.84      187.39      5.29 o 
   3   7   9       15.20       15.22      2.33 o 
   4   7   9       95.33      102.83      4.28 o 
   5   7   9        5.93        7.20      3.33 o 
  -2   8   9       55.11       46.72      4.89 o 
  -1   8   9       84.19       97.70      6.26 o 
   0   8   9        1.15        2.84      3.12 o 
   1   8   9       86.74       87.77      4.63 o 
   2   8   9        0.00        0.28      1.87 o 
   3   8   9      131.43      141.76      4.95 o 
   4   8   9       17.65       18.56      2.59 o 
   5   8   9       26.51       25.41      2.84 o 
  -1   9   9       17.17       13.89      3.90 o 
   0   9   9       90.03       98.85      6.46 o 
   1   9   9        4.12        3.96      1.97 o 
   2   9   9      229.82      237.69      6.30 o 
   3   9   9       39.97       43.14      4.93 o 
   4   9   9       34.45       35.32      4.75 o 
   1  10   9      114.20      128.52      7.27 o 
   2  10   9       61.30       68.10      5.57 o 
  -1  -2  10       30.11       35.35      4.33 o 
   0  -2  10      146.52      142.33      7.42 o 
   1  -2  10      147.51      156.04      5.40 o 
   2  -2  10      326.17      336.87     10.92 o 
  -2  -1  10       11.31       15.85      4.09 o 
  -1  -1  10      272.48      284.11      9.58 o 
   0  -1  10       56.11       59.25      4.87 o 
   1  -1  10      233.36      229.33      5.96 o 
   2  -1  10       10.16       13.51      3.42 o 
   3  -1  10       57.84       60.46      5.22 o 
  -3   0  10        3.73        3.98      3.44 o 
  -2   0  10      232.97      226.50      8.93 o 
  -1   0  10        6.15        5.05      2.83 o 
   0   0  10      343.84      345.85      9.61 o 
   1   0  10       22.67       26.11      3.58 o 
   2   0  10      325.72      333.65      9.92 o 
   3   0  10        1.33        0.00      1.74 o 
   4   0  10      126.77      127.84      4.92 o 
  -3   1  10      240.10      246.70      9.53 o 
  -2   1  10        3.58        2.87      2.93 o 
  -1   1  10      293.34      303.12      9.38 o 
   0   1  10        1.05        0.00      1.78 o 
   1   1  10      351.51      352.95      9.69 o 
   2   1  10       27.10       28.47      3.26 o 
   3   1  10        3.94        4.00      2.50 o 
   4   1  10        8.20        5.89      2.93 o 
   5   1  10        3.63        5.03      3.17 o 
  -3   2  10       34.68       27.42      4.41 o 
  -2   2  10      276.81      293.64      9.67 o 
  -1   2  10       72.77       69.70      4.90 o 
   0   2  10      130.16      143.39      4.50 o 
   1   2  10       68.05       67.05      4.53 o 
   2   2  10       20.68       23.76      3.31 o 
   3   2  10        3.98        2.03      2.43 o 
   4   2  10        2.85        3.17      2.31 o 
   5   2  10        0.02        3.82      3.03 o 
  -3   3  10      395.42      393.49     11.89 o 
  -2   3  10      117.44      109.86      6.59 o 
  -1   3  10      378.94      374.93     10.06 o 
   0   3  10        1.74        1.72      1.66 o 
   1   3  10      456.07      461.18     11.36 o 
   2   3  10        2.92        3.62      2.35 o 
   3   3  10        1.24        1.88      2.32 o 
   4   3  10        0.06        0.18      2.42 o 
   5   3  10       23.09       22.10      3.42 o 
  -3   4  10      110.23      121.99      7.00 o 
  -2   4  10      265.40      270.98      9.60 o 
  -1   4  10      187.28      180.35      7.38 o 
   0   4  10      132.37      138.80      4.48 o 
   1   4  10      153.08      156.82      6.93 o 
   2   4  10        7.75        6.42      2.52 o 
   3   4  10       52.14       47.97      4.16 o 
   4   4  10        9.85        6.08      2.78 o 
   5   4  10       33.23       40.36      4.48 o 
  -3   5  10       77.69       87.98      6.58 o 
  -2   5  10      347.61      346.51     10.84 o 
  -1   5  10        2.46        1.30      3.17 o 
   0   5  10        0.10        2.03      2.62 o 
   1   5  10       28.21       22.58      3.37 o 
   2   5  10        6.10        7.75      3.13 o 
   3   5  10       43.19       43.01      4.62 o 
   4   5  10       15.07       15.61      3.75 o 
   5   5  10       94.62      104.60      6.97 o 
  -2   6  10       29.64       30.08      4.42 o 
  -1   6  10       19.37       24.26      3.76 o 
   0   6  10        1.57        0.00      2.47 o 
   1   6  10        0.00        0.00      2.92 o 
   2   6  10      165.68      171.40      7.59 o 
   3   6  10      325.67      327.44     10.26 o 
   4   6  10       50.52       51.04      5.15 o 
   5   6  10      160.05      170.49      8.40 o 
  -2   7  10      152.22      161.46      8.10 o 
  -1   7  10        0.13        0.00      2.88 o 
   0   7  10       28.62       25.97      3.88 o 
   1   7  10       72.92       70.70      3.75 o 
   2   7  10       69.35       73.11      3.76 o 
   3   7  10        6.56        4.85      3.17 o 
   4   7  10      164.19      178.28      8.11 o 
   5   7  10        4.17        5.00      3.12 o 
  -1   8  10       17.01       14.53      4.01 o 
   0   8  10       16.11       13.97      3.87 o 
   1   8  10        1.07        1.05      2.13 o 
   2   8  10       19.65       17.22      2.63 o 
   3   8  10      157.87      159.29      5.53 o 
   4   8  10        5.87        2.99      2.09 o 
   0   9  10      125.73      129.07      5.12 o 
   1   9  10       14.60       15.80      2.85 o 
   2   9  10      225.83      249.49      7.94 o 
   3   9  10       17.33       13.45      2.59 o 
  -1   0  11        2.46        4.13      3.40 o 
   1   0  11       23.21       18.52      3.72 o 
   2   0  11      287.58      276.38      9.77 o 
   3   0  11        1.55        0.32      3.59 o 
  -2   1  11       39.76       36.07      4.56 o 
  -1   1  11      204.00      193.59      8.25 o 
   0   1  11        5.27        2.80      2.68 o 
   1   1  11      395.79      414.70      9.93 o 
   2   1  11        0.20        0.00      2.44 o 
   3   1  11      135.55      136.53      7.21 o 
  -2   2  11      296.51      305.52     10.25 o 
  -1   2  11        7.35        3.00      2.11 o 
   0   2  11      273.83      286.69      9.66 o 
   1   2  11        2.41        1.23      2.34 o 
   2   2  11      396.35      396.61     11.03 o 
   3   2  11       16.00       15.03      3.12 o 
   4   2  11       40.07       40.35      4.41 o 
  -2   3  11       54.80       53.14      5.32 o 
  -1   3  11      278.91      293.09      9.64 o 
   0   3  11       46.22       46.82      4.74 o 
   1   3  11      245.24      255.77      9.07 o 
   2   3  11       62.19       53.84      4.73 o 
   3   3  11       25.91       22.88      3.18 o 
   4   3  11       23.67       22.58      3.88 o 
  -2   4  11      318.47      308.11     10.51 o 
  -1   4  11       77.19       77.78      5.82 o 
   0   4  11      226.18      234.39      9.11 o 
   1   4  11       13.20        9.13      2.97 o 
   2   4  11      140.20      138.30      7.11 o 
   3   4  11        5.16        5.85      3.03 o 
   4   4  11        0.55        1.33      2.80 o 
  -2   5  11      125.00      135.71      7.62 o 
  -1   5  11      128.39      130.93      7.03 o 
   0   5  11      131.05      132.83      7.22 o 
   1   5  11      126.95      121.38      6.71 o 
   2   5  11       65.40       60.84      5.07 o 
   3   5  11        1.20        0.00      2.77 o 
   4   5  11       17.56       17.14      3.21 o 
  -1   6  11      244.99      256.48      9.48 o 
   0   6  11        1.77        1.92      2.92 o 
   1   6  11       39.82       38.84      4.60 o 
   2   6  11        9.23       10.55      3.53 o 
   3   6  11        0.71        0.00      3.27 o 
   4   6  11      103.90      106.12      6.68 o 
  -1   7  11        7.99       11.25      3.64 o 
   0   7  11        0.21        0.91      3.37 o 
   1   7  11        0.33        0.00      3.06 o 
   2   7  11       22.03       21.05      3.80 o 
   3   7  11       16.19       18.00      4.10 o 
   4   7  11      135.09      130.73      7.41 o 
   0   8  11       61.29       65.95      5.95 o 
   1   8  11        0.11        0.65      2.09 o 
   2   8  11       19.59       19.41      2.72 o 
   3   8  11       65.96       66.35      5.63 o 
   0   2  12      157.64      168.26      8.04 o 
   1   2  12       12.83       13.29      3.05 o 
   2   2  12      356.82      354.58     11.13 o 
   0   3  12       13.98       13.52      3.55 o 
   1   3  12      164.98      167.39      7.98 o 
   2   3  12       13.36       13.91      3.54 o 
   3   3  12       55.58       59.76      5.36 o 
  -1   4  12       52.52       49.88      5.19 o 
   0   4  12       47.69       54.51      4.89 o 
   1   4  12        5.58        5.13      2.68 o 
   2   4  12      111.87      118.91      6.88 o 
   3   4  12        6.75        9.88      2.91 o 
   0   5  12       48.72       48.99      4.74 o 
   1   5  12      161.09      160.86      7.89 o 
   2   5  12       79.85       80.25      5.81 o 
   3   5  12        0.89        1.07      3.01 o 
   0   6  12        7.55        5.80      2.88 o 
   1   6  12      110.16      114.05      6.91 o 
   2   6  12       20.05       16.87      3.77 o 
   3   6  12       44.20       46.89      5.23 o 
                                                 
